# Supplementary material for: Current State of the Art and Potential for Construction and Demolition Waste Processing: A Scoping Review of Sensor-Based Quality Monitoring and Control for In- and Online Implementation in Production Processes
Source: Sensors (Basel). 2025 Jul 14;25(14):4401. doi: 10.3390/s25144401 (PMC12300836; doi:10.3390/s25144401)
Supplement: Supplementary file 1 [file sensors-25-04401-s001.zip]

Archive with 1 entries (1 files):
- sensors-3715657-supplementary.csv
