# Supplementary material for: Current State of the Art and Potential for Construction and Demolition Waste Processing: A Scoping Review of Sensor-Based Quality Monitoring and Control for In- and Online Implementation in Production Processes
Source: Sensors (Basel). 2025 Jul 14;25(14):4401. doi: 10.3390/s25144401 (PMC12300836; doi:10.3390/s25144401)
Supplement: Supplementary file 1 [file sensors-25-04401-s001.zip › sensors-3715657-supplementary.csv]

final																	,,,,,,,,,,,,,,
Key	Item Type	Publication Year	Author	Title	Publication Title	DOI	TRL	Sensor type	Process sensor	Multi-sensor	AI	Assurance part	Research area	Application	Part in production process	Assessed quality indicator	Self-made sensor,,,,,,,,,,,,,,
PRCLGREM;journalArticle;2018;"Agimelen, O.S.	Svoboda, V.	Ahmed, B.	Cardona, J.	Dziewierz, J.	Brown, C.J.	McGlone, T.	Cleary, A.	Tachtatzis, C.	Michie, C.	Florence, A.J.	Andonovic, I.	Mulholland, A.J.	Sefcik," J.""	Multi-sensor inline measurements of crystal size and shape distributions during high shear wet milling of crystal slurries	Advanced Powder Technology	10.1016/j.apt.2018.09.003	4	miscellaneous	temperature and thermography""	0	1	1	quality monitoring	chemical engineering	engineering""	pharmaceutics and biomanufacturing	production and processing	particle size distribution	0"
3BGRQC7A;journalArticle;2014;"Aigner, M.	Hundeshagen, A.	Hinterberger, T.	Mayrb??url, E.	Buchberger, W.	Miethlinger," J.""	A gas-sensor-based measurement setup for inline quality and process control in polymer extrusion	International Polymer Processing	10.3139/217.2861	3	gas sensing	0	1	0	quality prediction	chemical engineering	engineering	materials science""	plastics manufacturing	production and processing	volatile content	0",,,,,,,,
269DL82V;journalArticle;2021;"Akg??n??ll??, S.	Yavuz, H.	Denizli," A.""	Development of gold nanoparticles decorated molecularly imprinted?�?based plasmonic sensor for the detection of aflatoxin M1 in milk samples	Chemosensors	10.3390/chemosensors9120363	3	biosensing	0	0	0	quality prediction	chemistry	food production	production and processing	alfatoxin M1 detection	1",,,,,,,,,,,
VJG99G6K;journalArticle;2020;"Alonso, M.	Izaguirre, A.	Andonegui, I.	Gra??a," M.""	Optical dual laser based sensor denoising for onlinemetal sheet flatness measurement using hermite interpolation	Sensors (Switzerland)	10.3390/s20185441	6	laser displacement	0	0	0	quality monitoring	biochemistry"," genetics and molecular biology	chemistry	engineering	physics and astronomy""	metals manufacturing	production and processing	flatness	0",,,,,,,,,
7PHQP5Y4;journalArticle;2021;"Alonso, M.	Maestro, D.	Izaguirre, A.	Andonegui, I.	Gra??a," M.""	Depth data denoising in optical laser based sensors for metal sheet flatness measurement: A deep learning approach	Sensors	10.3390/s21217024	3	laser displacement	0	0	1	quality prediction	biochemistry"," genetics and molecular biology	chemistry	computer science	engineering	physics and astronomy""	metals manufacturing	production and processing	defect detection	0",,,,,,,,
GFM4XLNR;journalArticle;2019;"Aminzadeh, Masoumeh	Kurfess," Thomas R.""	Online quality inspection using Bayesian classification in powder-bed additive manufacturing from high-resolution visual camera images	Journal of Intelligent Manufacturing	10.1007/s10845-018-1412-0	3	VIS	0	0	1	quality prediction	computer science	engineering""	additive manufacturing	production and processing	defect detection	0",,,,,,,,,,,,
INRRGYSH;journalArticle;2018;"Amjad, Waseem	Crichton, Stuart O.J.	Munir, Anjum	Hensel, Oliver	Sturm," Barbara""	Hyperspectral imaging for the determination of potato slice moisture content and chromaticity during the convective hot air drying process	Biosystems Engineering	10.1016/j.biosystemseng.2017.12.001	3	IR spectroscopy	0	0	1	quality prediction	agricultural and biological sciences	engineering""	food production	production and processing	moisture content	chromaticity""	0",,,,,,,,,
JWHWFUUQ;journalArticle;2014;"Austin, J.	Gupta, A.	McDonnell, R.	Reklaitis, G.V.	Harris," M.T.""	A novel microwave sensor to determine particulate blend composition on-line	Analytica Chimica Acta	10.1016/j.aca.2014.02.016	4	microwave	0	0	1	quality prediction	biochemistry"," genetics and molecular biology	chemistry	environmental science""	pharmaceutics and biomanufacturing	production and processing	particulate blend composition	1",,,,,,,,
H5HSN6FM;journalArticle;2019;"Bak??r, M.	Dalga??, ??.	??nal, E.	Karada??, F.	Demirci, M.	K??ksal, A.S.	Akg??l, O.	Karaaslan," M.""	High Sensitive Metamaterial Sensor for Water Treatment Centres	Water", Air, and Soil Pollution	10.1007/s11270-019-4355-y	3	biosensing	0	0	0	quality prediction	environmental science	recycling	post-consumer production and processing	sludge volume index	1,,,,
IZRYZXCP;journalArticle;2024;"Balingbing, C.B.	Kirchner, S.	Siebald, H.	Kaufmann, H.-H.	Gummert, M.	Van Hung, N.	Hensel," O.""	Application of a multi-layer convolutional neural network model to classify major insect pests in stored rice detected by an acoustic device	Computers and Electronics in Agriculture	10.1016/j.compag.2024.109297	3	acoustic emission	1	1	1	quality prediction	agricultural and biological sciences	computer science""	food storage	non-exhaustive resource extraction	insect detection	0",,,,,,,
DFJM4QAN;journalArticle;2019;"Banga, K.S.	Kotwaliwale, N.	Mohapatra, D.	Giri, S.K.	Babu," V.B.""	Bioacoustic detection of Callosobruchus chinensis and Callosobruchus maculatus in bulk stored chickpea (Cicer arietinum) and green gram (Vigna radiata)	Food Control	10.1016/j.foodcont.2019.02.026	3	acoustic emission	0	0	0	quality prediction	agricultural and biological sciences	biochemistry"," genetics and molecular biology""	food storage	non-exhaustive resource extraction	insect detection	0",,,,,,,,
TPDLK954;journalArticle;2021;"Bao, J.	Ye, B.	Luo, S.	Wang, X.	Wu," J.""	Thickness Measurement of Titanium Alloy Sheet Based on Eddy Current Method with a Novel Simplified Model	IEEE Transactions on Instrumentation and Measurement	10.1109/TIM.2020.3011272	3	Eddy current sensor	0	0	0	quality prediction	engineering	physics and astronomy""	metals manufacturing	production and processing	part thickness	0",,,,,,,,,
4VNVWLPW;journalArticle;2020;"Bayer, B.	von Stosch, M.	Melcher, M.	Duerkop, M.	Striedner," G.""	Soft sensor based on 2D-fluorescence and process data enabling real-time estimation of biomass in Escherichia coli cultivations	Engineering in Life Sciences	10.1002/elsc.201900076	3	miscellaneous spectroscopy	1	1	1	quality prediction	biochemistry"," genetics and molecular biology	chemical engineering	environmental science""	pharmaceutics and biomanufacturing	production and processing	biomass concentration	0",,,,,,,,
B6P2V3N5;journalArticle;2020;"Bekal, A.	Balsubramaniam, B.G.	Awaghade, V.	Ghute," S.""	Application of Microwave Moisture Sensor for DOC and Animal Feed	IEEE Sensors Journal	10.1109/JSEN.2020.3010574	6	microwave	0	0	0	quality monitoring	engineering	physics and astronomy""	food production	production and processing	moisture content	1",,,,,,,,,,
73CE8YAM;journalArticle;2019;"Bekas, D.G.	Sharif-Khodaei, Z.	Baltzis, D.	Aliabadi, M.H.F.	Paipetis," A.S.""	Quality assessment and damage detection in nanomodified adhesively-bonded composite joints using inkjet-printed interdigital sensors	Composite Structures	10.1016/j.compstruct.2019.01.008	3	capacitance	0	0	0	quality prediction	engineering	materials science""	plastics manufacturing	production and processing	defect detection	1",,,,,,,,,
6PELA573;journalArticle;2019;"Belikova, V.	Panchuk, V.	Legin, E.	Melenteva, A.	Kirsanov, D.	Legin," A.""	Continuous monitoring of water quality at aeration plant with potentiometric sensor array	Sensors and Actuators"," B: Chemical	10.1016/j.snb.2018.11.153	5	potentiometry	0	1	1	quality monitoring	engineering	materials science	physics and astronomy""	recycling	post-consumer production and processing	ammonium concentration	nitrate nitrogen concentration""	1",,,,,,,
JC8GEZ8H;journalArticle;2014;"Benammar, A.	Drai," R.""	Ultrasonic flaw detection in composite materials using SSP-MPSD algorithm	Journal of Electrical Engineering and Technology	10.5370/JEET.2014.9.5.1753	3	terahertz and ultrasonography	0	0	1	quality prediction	engineering	plastics manufacturing	production and processing	defect detection	0",,,,,,,,,,,,
RKKUP8NN;journalArticle;2018;"Berger, D.	Lanza," G.""	Development and application of eddy current sensor arrays for process integrated inspection of carbon fibre preforms	Sensors (Switzerland)	10.3390/s18010004	3	Eddy current sensor	0	0	0	quality prediction	biochemistry"," genetics and molecular biology	chemistry	engineering	physics and astronomy""	plastics manufacturing	production and processing	defect detection	1",,,,,,,,,,,
QGUYX8HV;journalArticle;2020;"Bilodeau, M.	Gouveia, D.	Demers, A.	Di Feo," A.""	3D free fall rock size sensor	Minerals Engineering	10.1016/j.mineng.2019.106169	4	laser displacement	0	1	1	quality monitoring	chemistry	earth and planetary sciences	engineering""	mining	exhaustive resource extraction	particle size distribution	0",,,,,,,,,,
WT46I587;journalArticle;2024;"Bimrose, M.V.	Hu, T.	McGregor, D.J.	Wang, J.	Tawfick, S.	Shao, C.	Liu, Z.	King," W.P.""	Detecting and classifying hidden defects in additively manufactured parts using deep learning and X-ray computed tomography	Journal of Intelligent Manufacturing	10.1007/s10845-024-02416-0	3	X-ray radiography and fluorescence	0	0	1	quality prediction	computer science	engineering""	additive manufacturing	production and processing	defect detection	0",,,,,,
G65LYYW6;journalArticle;2024;"Bisciotti, A.	Jiang, D.	Song, Y.	Cruciani," G.""	Estimating attached mortar paste on the surface of recycled aggregates based on deep learning and mineralogical models	Cleaner Materials	10.1016/j.clema.2023.100215	3	microscopy	0	0	1	quality prediction	engineering	environmental science	materials science""	recycling	post-consumer production and processing	proportion of attached mortar	0",,,,,,,,,,
7Q7364RH;journalArticle;2020;"Bista, A.	Tobin, J.T.	O?�?Donnell, C.P.	O?�?Shea," N.""	Monitoring viscosity and total solids content of milk protein concentrate using an inline acoustic flowmeter at laboratory scale	Foods	10.3390/foods9091310	3	flow"," turbidity and permittivity	0	0	1	quality prediction	agricultural and biological sciences	health professions	immunology and microbiology	social sciences""	food production	production and processing	viscosity	total solids	protein content""	0",,,,,,,,,
7PX8JFSF;journalArticle;2019;"Bonifazi, G.	Capobianco, G.	Serranti," S.""	Hyperspectral imaging and hierarchical PLS-DA applied to asbestos recognition in construction and demolition waste	Applied Sciences (Switzerland)	10.3390/app9214587	4	IR spectroscopy	0	0	1	quality prediction	chemical engineering	computer science	engineering	materials science	physics and astronomy""	recycling	post-consumer production and processing	contamination detection	0",,,,,,,,,,,
9PR5T6QU;journalArticle;2018;"Bonifazi, G.	Palmieri, R.	Serranti," S.""	Evaluation of attached mortar on recycled concrete aggregates by hyperspectral imaging	Construction and Building Materials	10.1016/j.conbuildmat.2018.03.048	3	IR spectroscopy	0	0	1	quality prediction	engineering	materials science""	recycling	post-consumer production and processing	attached mortar classification	0",,,,,,,,,,,
MTB7W3U7;journalArticle;2015;"Bonifazi, G.	Palmieri, R.	Serranti," S.""	Hyperspectral imaging applied to end-of-life (EOL) concrete recycling	Technisches Messen	10.1515/teme-2015-0044	3	IR spectroscopy	0	0	1	quality prediction	engineering	physics and astronomy""	recycling	post-consumer production and processing	contamination detection	0",,,,,,,,,,,
5KVINY6Q;journalArticle;2024;"B??ttger, D.	Gonz??lez, G.	Geiser, A.	Kempf, D.	Lanza, G.	Schulze, V.	Wolter," B.""	Soft sensor for in-line quality control of turning processes based on non-destructive testing techniques and advanced data fusion	Production Engineering	10.1007/s11740-023-01254-y	3	magnetic sensing	0	0	1	quality prediction	engineering	metals manufacturing	production and processing	thermomechanical load	0",,,,,,,
ZNQYZCRV;journalArticle;2021;"Boukazia, Y.	Delaplace, G.	Cad??, M.	Bellouard, F.	Fillaudeau," L.""	On-line biofouling monitoring and qualification based on local thermal and periodic excitation with MEMS sensor	Food and Bioproducts Processing	10.1016/j.fbp.2020.12.003	5	temperature and thermography	0	0	0	quality monitoring	agricultural and biological sciences	biochemistry"," genetics and molecular biology	chemical engineering""	recycling	post-consumer production and processing	biofouling detection	0",,,,,,,,
DMPSBV9X;journalArticle;2021;"Bowler, A.	Escrig, J.	Pound, M.	Watson," N.""	Predicting alcohol concentration during beer fermentation using ultrasonic measurements and machine learning	Fermentation	10.3390/fermentation7010034	3	terahertz and ultrasonography	0	0	1	quality prediction	agricultural and biological sciences	biochemistry"," genetics and molecular biology""	food production	production and processing	ethanol concentration	0",,,,,,,,,
UDDI7AWB;journalArticle;2021;"Bukhamsin, A.	Moussi, K.	Tao, R.	Lubineau, G.	Blilou, I.	Salama, K.N.	Kosel," J.""	Robust", Long-Term," and Exceptionally Sensitive Microneedle-Based Bioimpedance Sensor for Precision Farming	Advanced Science	10.1002/advs.202101261	3	capacitance	0	0	0	quality prediction	biochemistry"," genetics and molecular biology	chemical engineering	engineering	materials science	medicine	physics and astronomy""	food production	non-exhaustive resource extraction	impedance	1",,,,
V4QMNM99;journalArticle;2018;"Caporaso, N.	Whitworth, M.B.	Fisk," I.D.""	Protein content prediction in single wheat kernels using hyperspectral imaging	Food Chemistry	10.1016/j.foodchem.2017.07.048	3	IR spectroscopy	0	0	1	quality prediction	agricultural and biological sciences	chemistry""	food production	non-exhaustive resource extraction	proteine content	0",,,,,,,,,,,
36G7P468;journalArticle;2023;"Cetin, M.C.	Klein, B.	Li, G.	Futcher, W.	Haest, M.	Welsh," A.""	Deployment of XRF Sensors Underground: An Opportunity for Grade Monitoring or Bulk Ore Sorting in Cave Mines	Minerals	10.3390/min13050672	4	X-ray radiography and fluorescence	0	0	1	quality prediction	earth and planetary sciences	mining	exhaustive resource extraction	copper grade	gold grade""	0",,,,,,,,
ZRMJMAVE;journalArticle;2025;"Chang, C.	Di Maio, F.	Bheemireddy, R.	Posthoorn, P.	Gebremariam, A.T.	Rem," P.""	Rapid quality control for recycled coarse aggregates (RCA) streams: Multi-sensor integration for advanced contaminant detection	Computers in Industry	10.1016/j.compind.2024.104196	5	LIBS	laser displacement""	0	1	1	quality monitoring	computer science	engineering""	recycling	post-consumer production and processing	contaminant concentration	0",,,,,,,,
VIN65H2K;journalArticle;2022;"Chang, C.	Maio, F.D.	Rem, P.	Gebremariam, A.T.	Mehari, F.	Xia," H.""	Cluster-based identification algorithm for in-line recycled concrete aggregates characterization using Laser-Induced Breakdown Spectroscopy (LIBS)	Resources"," Conservation and Recycling	10.1016/j.resconrec.2022.106507	4	LIBS	0	0	1	quality prediction	economics"," econometrics and finance	environmental science""	recycling	post-consumer production and processing	contamination detection	0",,,,,,
5U2EV22X;journalArticle;2021;"Chen, C.	Zhang," X.""	Research on laser ultrasonic surface defect identification based on a support vector machine	Science Progress	10.1177/00368504211059038	3	terahertz and ultrasonography	0	0	1	quality prediction	multidisciplinary	metals manufacturing	production and processing	defect detection	0",,,,,,,,,,,,
VPPG5DEE;journalArticle;2021;"Chen, Chao	Xiao, Runquan	Chen, Huabin	Lv, Na	Chen," Shanben""	Prediction of welding quality characteristics during pulsed GTAW process of aluminum alloy by multisensory fusion and hybrid network model	Journal of Manufacturing Processes	10.1016/j.jmapro.2020.08.028	3	VIS	1	1	1	quality prediction	business"," management and accounting	decision sciences	engineering""	welding	production and processing	defect detection	0",,,,,,,,
7QA9RJRP;journalArticle;2024;"Chen, J.-C.	Huang," M.-S.""	Transfer learning to predict part quality for injection molding with recycled materials	International Journal of Advanced Manufacturing Technology	10.1007/s00170-024-14688-0	3	force"," strain and tactile	1	1	1	quality prediction	computer science	engineering""	plastics manufacturing	production and processing	part weight	part geometry""	0",,,,,,,,,,,
Q64PM5WU;journalArticle;2019;"Chen, J.	Lian, Y.	Li, Y.	Wang, Y.	Liu, X.	Gu," Y.""	Design of sampling device for rice grain impurity sensor in grain-bin of combine harvester	Nongye Gongcheng Xuebao/Transactions of the Chinese Society of Agricultural Engineering	10.11975/j.issn.1002-6819.2019.05.003	6	VIS	0	0	1	quality monitoring	agricultural and biological sciences	engineering""	food production	non-exhaustive resource extraction	grain impurity	0",,,,,,,,
XFDI3DJ7;journalArticle;2020;"Chen, J.	Lian, Y.	Zou, R.	Zhang, S.	Ning, X.	Han," M.""	Real-time grain breakage sensing for rice combine harvesters using machine vision technology	International Journal of Agricultural and Biological Engineering	10.25165/j.ijabe.20201303.5478	4	VIS	0	0	1	quality monitoring	agricultural and biological sciences	engineering""	food production	non-exhaustive resource extraction	grain breakage detection	0",,,,,,,,
V893P6WG;journalArticle;2021;"Chen, J.	Lu, W.	Xue," F.""	?�?Looking beneath the surface?�?: A visual-physical feature hybrid approach for unattended gauging of construction waste composition	Journal of Environmental Management	10.1016/j.jenvman.2021.112233	3	VIS	0	0	1	quality prediction	environmental science	recycling	post-consumer production and processing	composition	0",,,,,,,,,,,
G9VRU5TN;journalArticle;2020;"Chen, J.C.	Guo, G.	Wang," W.-N.""	Artificial neural network-based online defect detection system with in-mold temperature and pressure sensors for high precision injection molding	International Journal of Advanced Manufacturing Technology	10.1007/s00170-020-06011-4	3	temperature and thermography	force"," strain and tactile""	1	1	1	quality prediction	computer science	engineering""	plastics manufacturing	production and processing	defect detection	0",,,,,,,,,,
YB5CXJMV;journalArticle;2023;"Chen, L.	Bi, G.	Yao, X.	Tan, C.	Su, J.	Ng, N.P.H.	Chew, Y.	Liu, K.	Moon," S.K.""	Multisensor fusion-based digital twin for localized quality prediction in robotic laser-directed energy deposition	Robotics and Computer-Integrated Manufacturing	10.1016/j.rcim.2023.102581	6	temperature and thermography	VIS""	1	1	1	quality monitoring	computer science	engineering	mathematics""	additive manufacturing	production and processing	defect detection	0",,,,,
NTML8DKA;journalArticle;2020;"Chen, L.	Cikalova, U.	Bendjus, B.	Muench, S.	Roellig," M.""	Characterization of ceramics based on laser speckle photometry	Journal of Sensors and Sensor Systems	10.5194/jsss-9-345-2020	3	laser speckle photometry	0	0	1	quality prediction	engineering	physics and astronomy""	ceramics manufacturing	production and processing	defect detection	0",,,,,,,,,
CUPAC46A;journalArticle;2021;"Chen, L.	Yao, X.	Xu, P.	Moon, S.K.	Bi," G.""	Rapid surface defect identification for additive manufacturing with in-situ point cloud processing and machine learning	Virtual and Physical Prototyping	10.1080/17452759.2020.1832695	4	laser displacement	0	0	1	quality monitoring	computer science	engineering	mathematics""	additive manufacturing	production and processing	defect detection	0",,,,,,,,,
K9PUC22U;journalArticle;2016;"Chen, S.-H.	Perng," D.-B.""	Automatic optical inspection system for IC molding surface	Journal of Intelligent Manufacturing	10.1007/s10845-014-0924-5	3	VIS	0	0	1	quality prediction	computer science	engineering""	electronics manufacturing	production and processing	defect detection	0",,,,,,,,,,,,
WLQXT857;journalArticle;2023;"Chen, X.	Sun, H.	Huang, W.	Jin, J.	Su, M.	Yang," H.""	The Development of a Novel Headspace O2 Concentration Measurement Sensor for Vials	Sensors	10.3390/s23052438	3	miscellaneous optics and optical metrology	0	0	1	quality prediction	biochemistry"," genetics and molecular biology	chemistry	computer science	engineering	physics and astronomy""	pharmaceutics and biomanufacturing	production and processing	oxygen concentration	1",,,,,,,
W9VTRD37;journalArticle;2016;"Chen, Y.-J.	Tsai, J.-C.	Hsu," Y.-C.""	A real-time surface inspection system for precision steel balls based on machine vision	Measurement Science and Technology	10.1088/0957-0233/27/7/074010	6	VIS	0	0	1	quality monitoring	engineering	mathematics	physics and astronomy""	metals manufacturing	production and processing	defect detection	0",,,,,,,,,,,
EI27UV8X;journalArticle;2018;"Chiariotti, P.	Fitti, M.	Castellini, P.	Zitti, S.	Zannini, M.	Paone," N.""	Smart quality control station for non-contact measurement of cylindrical parts based on a confocal chromatic sensor	IEEE Instrumentation and Measurement Magazine	10.1109/MIM.2018.8573589	4	miscellaneous optics and optical metrology	0	0	0	quality monitoring	engineering	physics and astronomy""	miscellaneous	production and processing	cylinder internal diameter	0",,,,,,,,
3ANB4RDZ;journalArticle;2024;"Choi, J.G.	Kim, D.C.	Chung, M.	Lim, S.	Park," H.W.""	Multimodal 1D CNN for delamination prediction in CFRP drilling process with industrial robots	Computers and Industrial Engineering	10.1016/j.cie.2024.110074	3	acoustic emission	1	1	1	quality prediction	computer science	engineering""	metals manufacturing	production and processing	delamination (defect)	0",,,,,,,,,
LG3VGI9M;journalArticle;2016;"Chu, H.-H.	Wang," Z.-Y.""	A vision-based system for post-welding quality measurement and defect detection	International Journal of Advanced Manufacturing Technology	10.1007/s00170-015-8334-1	3	laser displacement	0	0	1	quality prediction	computer science	engineering""	welding	production and processing	defect detection	0",,,,,,,,,,,,
B5DYM372;journalArticle;2024;"Chung, J.	Shen, B.	Kong," Z.J.""	Anomaly detection in additive manufacturing processes using supervised classification with imbalanced sensor data based on generative adversarial network	Journal of Intelligent Manufacturing	10.1007/s10845-023-02163-8	3	microscopy	0	0	1	quality prediction	computer science	engineering""	additive manufacturing	production and processing	defect detection	0",,,,,,,,,,,
YNCFDMVK;journalArticle;2023;"Chunhachatrachai, P.	Lin," C.-Y.""	CLensRimVision: A Novel Computer Vision Algorithm for Detecting Rim Defects in Contact Lenses	Sensors	10.3390/s23239610	3	VIS	0	0	1	quality prediction	biochemistry"," genetics and molecular biology	chemistry	computer science	engineering	physics and astronomy""	glass manufacturing	production and processing	defect detection	0",,,,,,,,,,,
3MK647T2;journalArticle;2018;"Clark, N.	Jones, N.	Setchi, R.	Porch," A.""	Particle size characterisation of metals powders for Additive Manufacturing using a microwave sensor	Powder Technology	10.1016/j.powtec.2017.11.042	3	microwave	0	0	0	quality prediction	chemical engineering	metals manufacturing	production and processing	average particle size	1",,,,,,,,,,
YR4YH7FF;journalArticle;2023;"Cozzarini, L.	Marsich, L.	Ferluga," A.""	Qualitative and quantitative contaminants assessment in recycled pellets from post-consumer plastic waste by means of spectroscopic and thermal characterization	Polymer Engineering and Science	10.1002/pen.26269	2	IR spectroscopy	0	0	0	quality prediction	chemistry	materials science""	recycling	post-consumer production and processing	contamination detection	0",,,,,,,,,,,
3ZR35YF2;journalArticle;2022;"Cui, H.	Wang, S.	Yang, X.	Zhang, W.	Chen, M.	Wu, Y.	Li, S.	Li, L.	Cai, D.	Guo, B.	Ye, J.	Wang," S.""	Predictive models for assessing the risk of Fusarium pseudograminearum mycotoxin contamination in post-harvest wheat with multi-parameter integrated sensors	Food Chemistry: X	10.1016/j.fochx.2022.100472	7	temperature and thermography	humidity and moisture	gas sensing""	1	1	1	quality monitoring	agricultural and biological sciences	chemistry""	food storage	non-exhaustive resource extraction	mycotoxin concentration	0",,
BMFY5J5L;journalArticle;2021;"Cui, J.	Liu, W.	Zhang, Y.	Gao, C.	Lu, Z.	Li, M.	Wang," F.""	A novel method for predicting delamination of carbon fiber reinforced plastic (CFRP) based on multi-sensor data	Mechanical Systems and Signal Processing	10.1016/j.ymssp.2021.107708	3	piezoelectric	vibrometry and accelerometry	temperature and thermography""	0	1	1	quality prediction	computer science	engineering""	plastics manufacturing	production and processing	delamination (defect)	0",,,,,,,
DZ5UDU9S;journalArticle;2022;"Cui, J.	Liu, W.	Zhang, Y.	Han, L.	Yin, P.	Li, Y.	Zhou, M.	Wang," P.""	A visual inspection method for delamination extraction and quantification of carbon fiber reinforced plastic (CFRP)	Measurement: Journal of the International Measurement Confederation	10.1016/j.measurement.2022.111252	3	VIS	temperature and thermography	vibrometry and accelerometry""	0	1	1	quality prediction	engineering	physics and astronomy""	plastics manufacturing	production and processing	defect detection	roundness error (delamination quantification)""	0",,,,,,
CPCEKZ2B;journalArticle;2017;"Davis, N.	Danes, J.E.	Vorst," K.""	Sensor array for the detection of organic and inorganic contaminants in post-consumer recycled plastics for food contact	Food Additives and Contaminants - Part A Chemistry", Analysis, Control," Exposure and Risk Assessment	10.1080/19440049.2017.1323277	3	unspecified	0	0	1	quality prediction	agricultural and biological sciences	chemistry	environmental science	medicine	pharmacology"," toxicology and pharmaceutics""	recycling	post-consumer production and processing	organic and inorganic contamination load	0",,,,,,,
EB8XN82W;journalArticle;2021;"De la Rosa, M.V.G.	B??ez, J.P.F.	Roma??ach, R.J.	L??pez-Mej??as, V.	Stelzer," T.""	Real-time concentration monitoring using a compact composite sensor array for in situ quality control of aqueous formulations	Journal of Pharmaceutical and Biomedical Analysis	10.1016/j.jpba.2021.114386	3	Raman spectroscopy	0	0	1	quality prediction	biochemistry", genetics and molecular biology	chemistry	pharmacology," toxicology and pharmaceutics""	pharmaceutics and biomanufacturing	production and processing	solution concentration	suspension concentration""	0",,,,,,,
KGHA7C9F;journalArticle;2021;"de Medeiros, A.D.	Bernardes, R.C.	da Silva, L.J.	de Freitas, B.A.L.	Dias, D.C.F.D.S.	da Silva," C.B.""	Deep learning-based approach using X-ray images for classifying Crambe abyssinica seed quality	Industrial Crops and Products	10.1016/j.indcrop.2021.113378	3	X-ray radiography and fluorescence	0	0	1	quality prediction	agricultural and biological sciences	food production	non-exhaustive resource extraction	seed viability	seed vigor""	0",,,,,,,,
8M2ZS4BD;journalArticle;2020;"de Medeiros, A.D.	Capobiango, N.P.	da Silva, J.M.	da Silva, L.J.	da Silva, C.B.	dos Santos Dias," D.C.F.""	Interactive machine learning for soybean seed and seedling quality classification	Scientific Reports	10.1038/s41598-020-68273-y	3	VIS	0	0	1	quality prediction	multidisciplinary	food production	non-exhaustive resource extraction	seed quality class	0",,,,,,,,
FXEKWFAH;journalArticle;2020;"de Medeiros, A.D.	da Silva, L.J.	Ribeiro, J.P.O.	Ferreira, K.C.	Rosas, J.T.F.	Santos, A.A.	da Silva," C.B.""	Machine learning for seed quality classification: An advanced approach using merger data from FT-NIR spectroscopy and x-ray imaging	Sensors (Switzerland)	10.3390/s20154319	3	IR spectroscopy	X-ray radiography and fluorescence""	0	1	1	quality prediction	biochemistry"," genetics and molecular biology	chemistry	computer science	engineering	physics and astronomy""	food production	non-exhaustive resource extraction	seed germination	seed vigor""	0",,,,,,
7EZHWVXD;journalArticle;2024;"Deepak, A.	Rao," N.D.P.""	Real Time Defect Identification using Advanced Artificial Intelligence based Material Strain Sensors for Environmental Safety	Journal of Electrical Systems	10.52783/jes.660	3	force"," strain and tactile	0	1	0	quality prediction	computer science	engineering""	metals manufacturing	production and processing	defect detection	1",,,,,,,,,,,
YP6LJBUB;journalArticle;2022;"Deng, M.	Zhang, Q.	Zhang, K.	Li, H.	Zhang, Y.	Cao," W.""	A Novel Defect Inspection System Using Convolutional Neural Network for MEMS Pressure Sensors	Journal of Imaging	10.3390/jimaging8100268	2	VIS	0	0	1	quality prediction	computer science	engineering	medicine""	electronics manufacturing	production and processing	defect detection	0",,,,,,,,
W9KQEMSF;journalArticle;2020;"Deng, W.	Bao, J.	Ye," B.""	Defect Image Recognition and Classification for Eddy Current Testing of Titanium Plate Based on Convolutional Neural Network	Complexity	10.1155/2020/8868190	3	Eddy current sensor	0	0	1	quality prediction	computer science	multidisciplinary""	metals manufacturing	production and processing	defect detection	0",,,,,,,,,,,
LTIAYIRC;journalArticle;2016;"Di Maria, F.	Bianconi, F.	Micale, C.	Baglioni, S.	Marionni," M.""	Quality assessment for recycling aggregates from construction and demolition waste: An image-based approach for particle size estimation	Waste Management	10.1016/j.wasman.2015.12.005	3	VIS	0	0	1	quality prediction	environmental science	recycling	post-consumer production and processing	particle size distribution	0",,,,,,,,,
V5SIWAJW;journalArticle;2022;"Dimou, A.E.	Maistros, G.	Poulin, P.	Alexopoulos," N.D.""	In situ control of graphene oxide dispersions with a small impedance sensor	Nanotechnology	10.1088/1361-6528/ac2dc8	3	miscellaneous spectroscopy	0	0	0	quality prediction	chemical engineering	chemistry	engineering	materials science""	concrete and cement production	production and processing	carbon-based nanomaterial dispersion	1",,,,,,,,,,
CLTLABAX;journalArticle;2020;"Ding, C.	Wu, H.	Feng, Z.	Wang, D.	Li, W.	Cui," D.""	Online assessment of pear firmness by acoustic vibration analysis	Postharvest Biology and Technology	10.1016/j.postharvbio.2019.111042	4	vibrometry and accelerometry	0	0	1	quality prediction	agricultural and biological sciences	food production	production and processing	firmness	0",,,,,,,,
HJEBIBY8;journalArticle;2023;"Ding, G.	Van Nguyen, H.	Jin, Y.	Xu, H.	Kim," H.-B.""	Particle detection in slurry using optical visualization	Journal of Visualization	10.1007/s12650-023-00914-6	4	VIS	0	0	1	quality monitoring	engineering	physics and astronomy""	electronics manufacturing	production and processing	large particle detection	0",,,,,,,,,
MC8IIV2Z;journalArticle;2023;"Ding, L.	Wan, H.	Lu, Q.	Chen, Z.	Jia, K.	Ge, J.	Yan, X.	Xu, X.	Ma, G.	Chen, X.	Zhang, H.	Li, G.	Lu, M.	Chen," Y.""	Using deep learning to identify the depth of metal surface defects with narrowband SAW signals	Optics and Laser Technology	10.1016/j.optlastec.2022.108758	3	miscellaneous optics and optical metrology	0	0	1	quality prediction	engineering	materials science	physics and astronomy""	metals manufacturing	production and processing	defect detection	0"
PXUE8DAU;journalArticle;2021;"Dong, J.	Tian, Y.-Z.	Peng," K.-X.""	Local multi-model integrated soft sensor based on just-in-time learning for mechanical properties of hot strip mill process	Journal of Iron and Steel Research International	10.1007/s42243-021-00611-4	2	temperature and thermography	1	1	1	quality prediction	engineering	materials science""	metals manufacturing	production and processing	yield strength	tensile strength	elongation""	0",,,,,,,,,,,
8K9XCK5N;journalArticle;2023;"Du, X.	Si, L.	Li, P.	Yun," Z.""	A method for detecting the quality of cotton seeds based on an improved ResNet50 model	PLoS ONE	10.1371/journal.pone.0273057	3	VIS	0	0	1	quality prediction	multidisciplinary	food production	non-exhaustive resource extraction	defect detection (seed quality classfication)	0",,,,,,,,,,
4YUNBQ9G;journalArticle;2022;"Duan, W.	Gunes, M.	Baldi, A.	Gich, M.	Fern??ndez-S??nchez," C.""	Compact fluidic electrochemical sensor platform for on-line monitoring of chemical oxygen demand in urban wastewater	Chemical Engineering Journal	10.1016/j.cej.2022.137837	4	flow"," turbidity and permittivity	0	0	0	quality monitoring	chemical engineering	chemistry	engineering	environmental science""	recycling	post-consumer production and processing	biochemical oxygen demand	1",,,,,,,,
DTVJNZ7P;journalArticle;2019;"Elfaham, M.M.	Eldemerdash," U.""	Advanced analyses of solid waste raw materials from cement plant using dual spectroscopy techniques towards co-processing	Optics and Laser Technology	10.1016/j.optlastec.2018.10.009	3	LIBS	0	0	0	quality prediction	engineering	materials science	physics and astronomy""	concrete and cement production	production and processing	composition	0",,,,,,,,,,,,
25CQFQSB;journalArticle;2020;"Entrenas, J.-A.	P??rez-Mar??n, D.	Torres, I.	Garrido-Varo, A.	S??nchez," M.-T.""	Simultaneous detection of quality and safety in spinach plants using a new generation of NIRS sensors	Postharvest Biology and Technology	10.1016/j.postharvbio.2019.111026	3	IR spectroscopy	0	0	1	quality prediction	agricultural and biological sciences	food production	non-exhaustive resource extraction	nitrate content	soluble solid content""	0",,,,,,,,,
PFM7HFGT;journalArticle;2022;"Erukainure, F.E.	Parque, V.	Hassan, M.A.	FathEl-Bab," A.M.R.""	Design and experimental testing of a tactile sensor for self-compensation of contact error in soft tissue stiffness measurement	Journal of Mechanical Science and Technology	10.1007/s12206-022-0943-7	2	force", strain and tactile	0	0	0	quality prediction	engineering	food production	non-exhaustive resource extraction	stiffness	1,,,,,,,,,
MQQWDPVX;journalArticle;2023;"Fan, A.	Huang, Y.	Xu, F.	Bom," S.""	Soft-Sensing Regression Model: From Sensor to Wafer Metrology Forecasting	Sensors (Basel"," Switzerland)	10.3390/s23208363	2	miscellaneous optics and optical metrology	1	1	1	quality prediction	biochemistry"," genetics and molecular biology	chemistry	computer science	engineering	physics and astronomy""	electronics manufacturing	production and processing	defect detection	0",,,,,,,,
6P6F7HI8;journalArticle;2017;"Gaja, H.	Liou," F.""	Defects monitoring of laser metal deposition using acoustic emission sensor	International Journal of Advanced Manufacturing Technology	10.1007/s00170-016-9366-x	3	acoustic emission	0	0	1	quality prediction	computer science	engineering""	additive manufacturing	production and processing	defect detection	0",,,,,,,,,,,,
S8W3PJMF;journalArticle;2018;"Gald??n-Navarro, B.	Prats-Montalb??n, J.M.	Cubero, S.	Blasco, J.	Ferrer," A.""	Comparison of latent variable-based and artificial intelligence methods for impurity detection in PET recycling from NIR hyperspectral images	Journal of Chemometrics	10.1002/cem.2980	3	IR spectroscopy	0	0	1	quality prediction	chemistry	mathematics""	recycling	post-consumer production and processing	contamination detection	0",,,,,,,,,
KKKLXLQY;journalArticle;2017;"Gancarz, M.	Wawrzyniak, J.	Gawrysiak-Witulska, M.	Wi??cek, D.	Nawrocka, A.	Tadla, M.	Rusinek," R.""	Application of electronic nose with MOS sensors to prediction of rapeseed quality	Measurement: Journal of the International Measurement Confederation	10.1016/j.measurement.2017.02.042	3	gas sensing	0	0	1	quality prediction	engineering	physics and astronomy""	food storage	non-exhaustive resource extraction	spoilage detection	0",,,,,,,
ZT4JWQM6;journalArticle;2015;"Ganjali, M.R.	Aghili, S.	Larijani, B.	Ghasemi," M.H.""	Potentiometric determination of betahistine in pharmaceutical formulations by drug selective sensors	International Journal of Electrochemical Science		3	potentiometry	0	0	0	quality prediction	chemistry	pharmaceutics and biomanufacturing	production and processing	betahistine hydrochloride content	1",,,,,,,,,,
WQQFPGEF;journalArticle;2021;"Gao, L.	Sun, J.	Wang, L.	Fan, Q.	Zhu, G.	Guo, H.	Sun," X.""	Highly sensitive real-Time detection of intracellular oxidative stress and application in mycotoxin toxicity evaluation based on living single-cell electrochemical sensors	Analyst	10.1039/d0an02015j	4	biosensing	0	0	0	quality monitoring	biochemistry"," genetics and molecular biology	chemistry	environmental science""	food production	production and processing	mycotoxin contamination	1",,,,,,
TS8BFJK4;journalArticle;2014;"Gao, R.X.	Tang, X.	Gordon, G.	Kazmer," D.O.""	Online product quality monitoring through in-process measurement	CIRP Annals - Manufacturing Technology	10.1016/j.cirp.2014.03.041	3	temperature and thermography	force"," strain and tactile""	1	1	1	quality prediction	engineering	plastics manufacturing	production and processing	part thickness	0",,,,,,,,,
TZL4GNR4;journalArticle;2019;"Garc??a de la Yedra, A.	Pfleger, M.	Aramendi, B.	Cabeza, M.	Zubiri, F.	Mitter, T.	Reitinger, B.	Scherleitner," E.""	Online cracking detection by means of optical techniques in laser-cladding process	Structural Control and Health Monitoring	10.1002/stc.2291	3	terahertz and ultrasonography	vibrometry and accelerometry	temperature and thermography""	0	0	1	quality prediction	engineering	additive manufacturing	production and processing	defect detection	0",,,,,,
D4E3LLDA;journalArticle;2018;"Garc??a Plaza, E.	N????ez L??pez," P.J.""	Application of the wavelet packet transform to vibration signals for surface roughness monitoring in CNC turning operations	Mechanical Systems and Signal Processing	10.1016/j.ymssp.2017.05.028	3	vibrometry and accelerometry	0	0	1	quality prediction	computer science	engineering""	metals manufacturing	production and processing	surface roughness	0",,,,,,,,,,,,
EJ48IG3Z;journalArticle;2018;"Garc??a Plaza, E.	N????ez L??pez," P.J.""	Analysis of cutting force signals by wavelet packet transform for surface roughness monitoring in CNC turning	Mechanical Systems and Signal Processing	10.1016/j.ymssp.2017.05.006	3	force"," strain and tactile	0	0	1	quality prediction	computer science	engineering""	metals manufacturing	production and processing	surface roughness	0",,,,,,,,,,,
L2CR4E8J;journalArticle;2018;"Garc??a Plaza, E.	N????ez L??pez, P.J.	Beamud Gonz??lez," E.M.""	Multi-sensor data fusion for real-time surface quality control in automated machining systems	Sensors (Switzerland)	10.3390/s18124381	3	acoustic emission	force"," strain and tactile	vibrometry and accelerometry""	1	1	1	quality prediction	biochemistry"," genetics and molecular biology	chemistry	engineering	physics and astronomy""	metals manufacturing	production and processing	surface finish	0",,,,,,,,,
QVLSD87T;journalArticle;2022;"Ghosh Mondal, P.	Kuna," K.""	An automated technique for characterising foamed bitumen using ultrasonic sensor system	International Journal of Pavement Engineering	10.1080/10298436.2020.1849689	4	terahertz and ultrasonography	0	0	1	quality prediction	engineering	recycling	post-consumer production and processing	bitumen expansion rate	bitumen half life	bitumen foam index""	0",,,,,,,,,,,,
5M2WF2XP;journalArticle;2019;"Giefer, L.A.	L??tjen, M.	Rohde, A.-K.	Freitag," M.""	Determination of the optimal state of dough fermentation in bread production by using optical sensors and deep learning	Applied Sciences (Switzerland)	10.3390/app9204266	3	laser displacement	0	1	1	quality prediction	chemical engineering	computer science	engineering	materials science	physics and astronomy""	food production	production and processing	dough volume	0",,,,,,,,,,
QJS4IVDN;journalArticle;2025;"Gilbert Murengami, B.	Jing, X.	Jiang, H.	Liu, X.	Mao, W.	Li, Y.	Chen, X.	Wang, S.	Li, R.	Fu," L.""	Monitor and classify dough based on color image with deep learning	Journal of Food Engineering	10.1016/j.jfoodeng.2024.112299	3	VIS	0	0	1	quality prediction	agricultural and biological sciences	food production	production and processing	fermentation state	0",,,,
6SVNFVKE;journalArticle;2023;"Goh, G.D.	Hamzah, N.M.B.	Yeong," W.Y.""	Anomaly Detection in Fused Filament Fabrication Using Machine Learning	3D Printing and Additive Manufacturing	10.1089/3dp.2021.0231	3	VIS	0	1	1	quality prediction	engineering	materials science""	additive manufacturing	production and processing	defect detection	0",,,,,,,,,,,
S5H6457T;journalArticle;2019;"Gomes, M.	Cruz, S.	Lopes, H.	Arcipreste, B.	Magalhaes, R.	Da Silva, A.F.	Viana," J.C.""	Distributed optical fiber sensors for PCB-strain analysis	IEEE Transactions on Industrial Electronics	10.1109/TIE.2018.2885686	4	force", strain and tactile	0	1	0	quality monitoring	engineering	electronics manufacturing	production and processing	strain	1,,,,,,
63UQF5ZP;journalArticle;2015;"Gordon, G.	Kazmer, D.O.	Tang, X.	Fan, Z.	Gao," R.X.""	Quality control using a multivariate injection molding sensor	International Journal of Advanced Manufacturing Technology	10.1007/s00170-014-6706-6	3	piezoelectric	temperature and thermography""	1	1	1	quality prediction	computer science	engineering""	plastics manufacturing	production and processing	melt velocity	viscosity""	1",,,,,,,,,
RWK5XC2M;journalArticle;2023;"Gorgannejad, S.	Martin, A.A.	Nicolino, J.W.	Strantza, M.	Guss, G.M.	Khairallah, S.	Forien, J.-B.	Thampy, V.	Liu, S.	Quan, P.	Tassone, C.J.	Calta," N.P.""	Localized keyhole pore prediction during laser powder bed fusion via multimodal process monitoring and X-ray radiography	Additive Manufacturing	10.1016/j.addma.2023.103810	3	X-ray radiography and fluorescence	1	1	1	quality prediction	engineering	materials science""	additive manufacturing	production and processing	porosity	0",,
9IR7MA4E;journalArticle;2024;"G??rka, J.	Jamrozik, W.	Wygl??dacz, B.	Kiel-Jamrozik, M.	Ferreira," B.G.""	Virtual Sensor for On-Line Hardness Assessment in TIG Welding of Inconel 600 Alloy Thin Plates	Sensors	10.3390/s24113569	3	temperature and thermography	0	0	1	quality prediction	biochemistry"," genetics and molecular biology	chemistry	computer science	engineering	physics and astronomy""	welding	production and processing	hardness	0",,,,,,,,
BR72Z4TV;journalArticle;2023;"Greco, G.	N????ez-Carmona, E.	Genzardi, D.	Bianchini, L.	Piccoli, P.	Zottele, I.	Tamanini, A.	Motolose, C.	Scalmato, A.	Sberveglieri, G.	Sberveglieri," V.""	Tailored Gas Sensors as Rapid Technology to Support the Jams Production	Chemosensors	10.3390/chemosensors11070403	3	gas sensing	0	1	1	quality prediction	chemistry	food production	production and processing	microbiological contamination	0",,,
TCRHUBTS;journalArticle;2021;"Grigs, O.	Bolmanis, E.	Galvanauskas," V.""	Application of in-situ and soft-sensors for estimation of recombinant p. Pastoris gs115 biomass concentration: A case analysis of hbcag (mut+) and hbsag (muts) production processes under varying conditions	Sensors (Switzerland)	10.3390/s21041268	4	flow"," turbidity and permittivity	1	1	1	quality prediction	biochemistry"," genetics and molecular biology	chemistry	engineering	physics and astronomy""	pharmaceutics and biomanufacturing	production and processing	turbidity	permittivity	culture oxygen uptake rate	carbon dioxide production rate""	0",,,,,,,,,
QQVQSLTE;journalArticle;2023;"Gr??nroos, S.	Pierini, M.	Chernyavskaya," N.""	Automated visual inspection of CMS HGCAL silicon sensor surface using an ensemble of a deep convolutional autoencoder and classifier	Machine Learning: Science and Technology	10.1088/2632-2153/aced7e	9	microscopy	0	0	1	quality monitoring	computer science	electronics manufacturing	production and processing	defect detection	0",,,,,,,,,,,
MX5N35V2;journalArticle;2023;"Guan, X.	Tang, Y.	Dong, B.	Li, G.	Fu, Y.	Tian," C.""	An Intelligent Detection System for Surface Shape Error of Shaft Workpieces Based on Multi-Sensor Combination	Applied Sciences (Switzerland)	10.3390/app132312931	3	miscellaneous optics and optical metrology	laser displacement""	0	1	0	quality prediction	chemical engineering	computer science	engineering	materials science	physics and astronomy""	metals manufacturing	production and processing	surface shape	workpiece axis""	0",,,,,,,,
VUL8NFF4;journalArticle;2022;"Guan, Z.	Li, H.	Chen, X.	Mu, S.	Jiang, T.	Zhang, M.	Wu," C.""	Development of Impurity-Detection System for Tracked Rice Combine Harvester Based on DEM and Mask R-CNN	Sensors	10.3390/s22239550	5	VIS	0	0	1	quality monitoring	biochemistry"," genetics and molecular biology	chemistry	computer science	engineering	physics and astronomy""	food production	non-exhaustive resource extraction	impurity rate	0",,,,,,
2FNI8QG6;journalArticle;2020;"G??lcan, E.	G??lsoy, ??.Y.	Can," I.B.""	Ash content estimation of lignite with visible light and near-infrared sensors	International Journal of Coal Preparation and Utilization	10.1080/19392699.2019.1696781	4	VIS	IR spectroscopy""	0	1	1	quality monitoring	chemical engineering	earth and planetary sciences	energy	engineering""	mining	exhaustive resource extraction	% dry ash	0",,,,,,,,,,,
9FE7CECK;journalArticle;2020;"Guo, B.	Chen, D.	Huo, L.	Song," G.""	Monitoring of grouting compactness in tendon duct using multi-sensing electro-mechanical impedance method	Applied Sciences (Switzerland)	10.3390/app10062018	3	piezoelectric	0	1	0	quality prediction	chemical engineering	computer science	engineering	materials science	physics and astronomy""	concrete and cement production	production and processing	grouting compactness	0",,,,,,,,,,
XZBCZYUN;journalArticle;2015;"Gupta, A.	Austin, J.	Davis, S.	Harris, M.	Reklaitis," G.""	A novel microwave sensor for real-time online monitoring of roll compacts of pharmaceutical powders online - A comparative case study with NIR	Journal of Pharmaceutical Sciences	10.1002/jps.24409	5	IR spectroscopy	microwave""	0	1	1	quality prediction	pharmacology"," toxicology and pharmaceutics	pharmaceutics and biomanufacturing	production and processing	ribbon density	ribbon moisture content	ribbon content uniformity""	0",,,,,,,,
GXJBEDY2;journalArticle;2015;"Guti??rrez-Capit??n, M.	Baldi, A.	G??mez, R.	Garc??a, V.	Jim??nez-Jorquera, C.	Fern??ndez-S??nchez," C.""	Electrochemical nanocomposite-derived sensor for the analysis of chemical oxygen demand in urban wastewaters	Analytical Chemistry	10.1021/ac503329a	3	biosensing	0	0	0	quality prediction	chemistry	recycling	post-consumer production and processing	COD	1",,,,,,,,
Q2QQJZGT;journalArticle;2019;"Haefner, B.	Berger," D.""	Design", data analysis and measurement uncertainty evaluation of an eddy-current sensor array for in-process metrology of carbon fiber reinforced plastics	CIRP Annals	10.1016/j.cirp.2019.04.091	3	Eddy current sensor	0	0	1	quality prediction	engineering	plastics manufacturing	production and processing	defect detection	1,,,,,,,,,,,
5FFUKDLD;journalArticle;2020;"Han, Y.	Fan, J.	Yang," X.""	A structured light vision sensor for on-line weld bead measurement and weld quality inspection	International Journal of Advanced Manufacturing Technology	10.1007/s00170-019-04450-2	3	laser displacement	0	0	0	quality prediction	engineering	welding	production and processing	weld bead feature points	defect detection""	0",,,,,,,,,,,
73ZMTIE3;journalArticle;2020;"Haring, A.P.	Singh, M.	Koh, M.	Cesewski, E.	Dillard, D.A.	Kong, Z.J.	Johnson," B.N.""	Real-time characterization of hydrogel viscoelastic properties and sol-gel phase transitions using cantilever sensors	Journal of Rheology	10.1122/8.0000009	3	force"," strain and tactile	0	0	0	quality prediction	engineering	materials science	physics and astronomy""	pharmaceutics and biomanufacturing	production and processing	visco-elastic properties	1",,,,,,
LQNA9ALD	journalArticle	2017	Hassan," M.A.	Development of a spatially dispersed short-coherence interferometry sensor using diffraction grating orders	Applied Optics	10.1364/AO.56.006391	3	miscellaneous optics and optical metrology	0	0	0	quality prediction	engineering	physics and astronomy""	unspecified	production and processing	surface roughness	0",,,,,,,,,,,,,
Z4C4T9MV;journalArticle;2019;"Hassanin, A.-A.I.M.	Abd El-Samie, F.E.	El Banby," G.M.""	A real-time approach for automatic defect detection from PCBs based on SURF features and morphological operations	Multimedia Tools and Applications	10.1007/s11042-019-08097-9	4	VIS	0	0	1	quality monitoring	computer science	engineering""	electronics manufacturing	production and processing	defect detection	0",,,,,,,,,,,
2IJ8UJ4S;journalArticle;2020;"He, J.	Song, C.	Luo, Q.	Lan, L.	Yang, C.	Gui," W.""	Noise-Robust Self-Adaptive Support Vector Machine for Residual Oxygen Concentration Measurement	IEEE Transactions on Instrumentation and Measurement	10.1109/TIM.2020.2987049	3	miscellaneous optics and optical metrology	0	0	1	quality prediction	engineering	physics and astronomy""	pharmaceutics and biomanufacturing	production and processing	residual oxygen concentration	0",,,,,,,,
KAEGCZA2;journalArticle;2017;"Holzmond, O.	Li," X.""	In situ real time defect detection of 3D printed parts	Additive Manufacturing	10.1016/j.addma.2017.08.003	3	VIS	0	0	1	quality prediction	engineering	materials science""	additive manufacturing	production and processing	defect detection	0",,,,,,,,,,,,
PT5PT9VF;journalArticle;2023;"Hong, S.-J.	Park, S.	Lee, A.	Kim, S.-Y.	Kim, E.	Lee, C.-H.	Kim," G.""	Nondestructive prediction of pepper seed viability using single and fusion information of hyperspectral and X-ray images	Sensors and Actuators A: Physical	10.1016/j.sna.2022.114151	3	IR spectroscopy	X-ray radiography and fluorescence""	0	1	1	quality prediction	engineering	materials science	physics and astronomy""	food production	non-exhaustive resource extraction	seed viability	0",,,,,,,
AC5U2WSJ;journalArticle;2024;"Hou, Y.	Xiong, L.	Luo, X.	Han, S.	Tang," X.""	Detection of pest infestation in stored grain using an electronic nose system optimized for sensor arrays	Journal of Food Measurement and Characterization	10.1007/s11694-024-02980-2	3	gas sensing	0	1	1	quality prediction	agricultural and biological sciences	chemical engineering	engineering""	food storage	non-exhaustive resource extraction	infestation detection	0",,,,,,,,,
KW3WVHRL;journalArticle;2024;"Hu, W.	Chen, C.	Su, S.	Zhang, J.	Zhu," A.""	Real-time defect detection for FFF 3D printing using lightweight model deployment	International Journal of Advanced Manufacturing Technology	10.1007/s00170-024-14452-4	7	VIS	0	0	1	quality monitoring	computer science	engineering""	additive manufacturing	production and processing	defect detection	0",,,,,,,,,
S4XFKPSI;journalArticle;2018;"Huang, D.	Liao, S.	Sunny, A.I.	Yu," S.""	A novel automatic surface scratch defect detection for fluid-conveying tube of Coriolis mass flow-meter based on 2D-direction filter	Measurement: Journal of the International Measurement Confederation	10.1016/j.measurement.2018.05.060	4	VIS	0	0	1	quality monitoring	engineering	physics and astronomy""	glass manufacturing	production and processing	defect detection	0",,,,,,,,,,
2HEETBHC;journalArticle;2024;"Huang, W.	Tu, Z.	Di, Z.	Wang, C.	Su, Y.	Bi," H.""	Large-Area Thickness Measurement of Transparent Films Based on a Multichannel Spectral Interference Sensor	Applied Sciences (Switzerland)	10.3390/app14072816	4	IR spectroscopy	0	0	0	quality monitoring	chemical engineering	computer science	engineering	materials science	physics and astronomy""	plastics manufacturing	production and processing	thickness	0",,,,,,,,
TXAV8APY;journalArticle;2024;"Huang, W.	Xia, J.	Li, N.	Zhu, H.	Zhang," X.""	Improvement of a flexible multimode pressure-strain sensor (FMPSS) for blueberry firmness tactile sensing and tamper-evident packaging	Food Control	10.1016/j.foodcont.2023.110129	4	force"," strain and tactile	0	0	0	quality monitoring	agricultural and biological sciences	biochemistry"," genetics and molecular biology""	food production	production and processing	package angle	1",,,,,,,
U47EZ2RL;journalArticle;2022;"Icagic, S.D.	Kvascev," G.S.""	A Smart Alcoholmeter Sensor Based on Deep Learning Visual Perception	Sensors	10.3390/s22197394	3	VIS	1	1	1	quality prediction	biochemistry"," genetics and molecular biology	chemistry	computer science	engineering	physics and astronomy""	food production	production and processing	alcohol by volume percent (ethanol content)	0",,,,,,,,,,,
9PSE7QQD;journalArticle;2015;"Idroas, M.	Najib, S.M.	Ibrahim," M.N.""	Imaging particles in solid/air flows using an optical tomography system based on complementary metal oxide semiconductor area image sensors	Sensors and Actuators"," B: Chemical	10.1016/j.snb.2015.05.083	4	miscellaneous	0	1	1	quality monitoring	biochemistry"," genetics and molecular biology	chemistry	environmental science""	unspecified	production and processing	particle characteristic	0",,,,,,,,,
KIB2QUT7;journalArticle;2014;"Ignat, T.	Alchanatis, V.	Schmilovitch," Z.""	Maturity prediction of intact bell peppers by sensor fusion	Computers and Electronics in Agriculture	10.1016/j.compag.2014.03.006	3	terahertz and ultrasonography	IR spectroscopy""	0	1	1	quality prediction	agricultural and biological sciences	computer science""	food storage	non-exhaustive resource extraction	produce properties	0",,,,,,,,,,,
4RCQLFJ9;journalArticle;2024;"Isaac Medina, I.	Arana, G.	Castillo Atoche, A.C.	Estrada Lopez, J.J.	Vazquez Castillo, J.	Aviles, F.	Castillo Atoche," A.A.""	Adhesion Testing System Based on Convolutional Neural Networks for Quality Inspection of Flexible Strain Sensors	IEEE Transactions on Industrial Informatics	10.1109/TII.2024.3383547	3	VIS	0	0	1	quality prediction	computer science	engineering""	electronics manufacturing	production and processing	adhesion quality	0",,,,,,,
NTF727AM;journalArticle;2019;"Jahromi, K.E.	Pan, Q.	Khodabakhsh, A.	Sikkens, C.	Assman, P.	Cristescu, S.M.	Moselund, P.M.	Janssens, M.	Verlinden, B.E.	Harren," F.J.M.""	A broadband mid-infrared trace gas sensor using supercontinuum light source: applications for real-time quality control for fruit storage	Sensors (Switzerland)	10.3390/s19102334	4	IR spectroscopy	0	0	1	quality monitoring	biochemistry"," genetics and molecular biology	chemistry	computer science	engineering	physics and astronomy""	food storage	non-exhaustive resource extraction	volatile content	respiration quotient""	0",,,
HW8YGJA6;journalArticle;2022;"Jaques, L.B.A.	Coradi, P.C.	Muller, A.	Rodrigues, H.E.	Teodoro, L.P.R.	Teodoro, P.E.	Teixeira, A.L.	Steinhaus," J.I.""	Portable-Mechanical-Sampler System for Real-Time Monitoring and Predicting Soybean Quality in the Bulk Transport	IEEE Transactions on Instrumentation and Measurement	10.1109/TIM.2022.3204078	3	temperature and thermography	humidity and moisture	gas sensing""	0	1	1	quality prediction	engineering	physics and astronomy""	food storage	non-exhaustive resource extraction	quality classification	0",,,,,,
GVY7VTEV;journalArticle;2022;"Jayasinghe, S.	Paoletti, P.	Sutcliffe, C.	Dardis, J.	Jones, N.	Green," P.L.""	Automatic quality assessments of laser powder bed fusion builds from photodiode sensor measurements	Progress in Additive Manufacturing	10.1007/s40964-021-00219-w	3	light intensity	0	1	1	quality prediction	engineering	additive manufacturing	production and processing	build density	0",,,,,,,,
LS857UXB;journalArticle;2017;"Jeffrey Kuo, C.-F.	Lo, W.-C.	Huang, Y.-R.	Tsai, H.-Y.	Lee, C.-L.	Wu," H.-C.""	Automated defect inspection system for CMOS image sensor with micro multi-layer non-spherical lens module	Journal of Manufacturing Systems	10.1016/j.jmsy.2017.10.004	4	VIS	0	0	1	quality prediction	computer science	engineering""	electronics manufacturing	production and processing	defect detection	0",,,,,,,,
VTRUJLJN;journalArticle;2018;"Jiang, J.	Cen, H.	Zhang, C.	Lyu, X.	Weng, H.	Xu, H.	He," Y.""	Nondestructive quality assessment of chili peppers using near-infrared hyperspectral imaging combined with multivariate analysis	Postharvest Biology and Technology	10.1016/j.postharvbio.2018.09.003	3	IR spectroscopy	0	0	1	quality prediction	agricultural and biological sciences	food production	non-exhaustive resource extraction	pungency level	0",,,,,,,
4NUPDVX9;journalArticle;2022;"Jiang, K.	Jiang, Z.	Xie, Y.	Pan, D.	Gui," W.""	Prediction of Multiple Molten Iron Quality Indices in the Blast Furnace Ironmaking Process Based on Attention-Wise Deep Transfer Network	IEEE Transactions on Instrumentation and Measurement	10.1109/TIM.2022.3185325	3	temperature and thermography	1	1	1	quality prediction	engineering	physics and astronomy""	metals manufacturing	production and processing	molten iron temperature	silicon content	phosphorus content	sulfur content""	0",,,,,,,,,
8LZJJFE4;journalArticle;2023;"Jiang, X.	Bu, Y.	Han, L.	Tian, J.	Hu, X.	Zhang, X.	Huang, D.	Luo," H.""	Rapid nondestructive detecting of wheat varieties and mixing ratio by combining hyperspectral imaging and ensemble learning	Food Control	10.1016/j.foodcont.2023.109740	3	IR spectroscopy	0	0	1	quality prediction	agricultural and biological sciences	biochemistry"," genetics and molecular biology""	food production	production and processing	wheat mixing ratio	0",,,,,
XHE6VJXI;journalArticle;2021;"Jiang, Z.	Guo, Y.	Pan, D.	Gui, W.	Maldague," X.""	Polymorphic Measurement Method of FeO Content of Sinter Based on Heterogeneous Features of Infrared Thermal Images	IEEE Sensors Journal	10.1109/JSEN.2021.3065942	3	temperature and thermography	0	0	1	quality prediction	engineering	physics and astronomy""	metals manufacturing	production and processing	sinter FeO content	0",,,,,,,,,
44TMKY5D;journalArticle;2023;"Jiang, Z.	Zhu, J.	Pan, D.	Gui, W.	Xu," Z.""	Soft Sensors Using Heterogeneous Image Features for Moisture Detection of Sintering Mixture in the Sintering Process	IEEE Transactions on Instrumentation and Measurement	10.1109/TIM.2023.3284017	3	VIS	0	0	1	quality prediction	engineering	physics and astronomy""	metals manufacturing	production and processing	moisture content	0",,,,,,,,,
N8PAUM8A;journalArticle;2014;"Jie, D.	Xie, L.	Rao, X.	Ying," Y.""	Using visible and near infrared diffuse transmittance technique to predict soluble solids content of watermelon in an on-line detection system	Postharvest Biology and Technology	10.1016/j.postharvbio.2013.11.009	4	IR spectroscopy	0	0	1	quality prediction	agricultural and biological sciences	food production	non-exhaustive resource extraction	soluble solids content (SSC)	0",,,,,,,,,,
MVMED6SP;journalArticle;2023;"Jung, B.	You, H.	Lee," S.""	Anomaly Candidate Extraction and Detection for automatic quality inspection of metal casting products using high-resolution images	Journal of Manufacturing Systems	10.1016/j.jmsy.2023.02.007	3	VIS	0	1	1	quality prediction	computer science	engineering""	metals manufacturing	production and processing	defect detection	0",,,,,,,,,,,
3XDJNZEX;journalArticle;2015;"Jurjev??i??, B.	Senega??nik, A.	Drobni??, B.	Ku??trin," I.""	The characterization of pulverized-coal pneumatic transport using an array of intrusive electrostatic sensors	IEEE Transactions on Instrumentation and Measurement	10.1109/TIM.2015.2465731	5	miscellaneous	1	1	1	quality monitoring	engineering	physics and astronomy""	fuel and energy production	production and processing	mean particle size	0",,,,,,,,,,
ERVLAMGN;journalArticle;2022;"Jurko, J.	Mi??kiv-Pavl??k, M.	Hladk??, V.	Lazor??k, P.	Michal??k, P.	Petru??ka," I.""	Measurement of the Machined Surface Diameter by a Laser Triangulation Sensor and Optimalization of Turning Conditions Based on the Diameter Deviation and Tool Wear by GRA and ANOVA	Applied Sciences (Switzerland)	10.3390/app12105266	3	laser displacement	0	0	1	quality prediction	chemical engineering	computer science	engineering	materials science	physics and astronomy""	metals manufacturing	production and processing	diameter deviation	flank wear""	0",,,,,,,,
9AD8DKFP;journalArticle;2023;"Kaler, N.	Bhatia, V.	Mishra," A.K.""	Deep Learning-Based Robust Analysis of Laser Bio-Speckle Data for Detection of Fungal-Infected Soybean Seeds	IEEE Access	10.1109/ACCESS.2023.3305273	3	laser speckle photometry	0	0	1	quality prediction	computer science	engineering	materials science""	food production	non-exhaustive resource extraction	bio-speckle activity	0",,,,,,,,,,,
HY8MC9GJ;journalArticle;2024;"Kamal, B.	Vestrum, S.	BinDahbag, M.S.	Abbasi, Z.	Hassanzadeh," H.""	Microwave-enabled chipless sensor for real-time non-contact water-cut measurements	Measurement: Journal of the International Measurement Confederation	10.1016/j.measurement.2024.114314	3	microwave	0	0	0	quality prediction	engineering	physics and astronomy""	fuel and energy production	exhaustive resource extraction	water-cut	1",,,,,,,,,
WZUYNVYF;journalArticle;2024;"Kang, S.	Kang, M.	Hoon Jang, Y.	Kim," C.""	Spectrometer as a quantitative sensor for predicting the weld depth in laser welding	Optics and Laser Technology	10.1016/j.optlastec.2024.110855	3	UV spectroscopy	IR spectroscopy""	0	0	1	quality prediction	engineering	materials science	physics and astronomy""	welding	production and processing	penetration depth	0",,,,,,,,,,
NKN4TZQJ;journalArticle;2023;"Kang, S.	Lee, K.	Kang, M.	Jang, Y.H.	Kim," C.""	Weld-penetration-depth estimation using deep learning models and multisensor signals in Al/Cu laser overlap welding	Optics and Laser Technology	10.1016/j.optlastec.2023.109179	3	light intensity	VIS""	0	1	1	quality prediction	engineering	materials science	physics and astronomy""	welding	production and processing	penetration depth	0",,,,,,,,,
RJZDKDDK;journalArticle;2014;"Kesharaju, M.	Nagarajah, R.	Zhang, T.	Crouch," I.""	Ultrasonic sensor based defect detection and characterisation of ceramics	Ultrasonics	10.1016/j.ultras.2013.07.018	3	terahertz and ultrasonography	0	0	1	quality prediction	physics and astronomy	ceramics manufacturing	production and processing	defect detection	0",,,,,,,,,,
9QVLLMFZ;journalArticle;2023;"Kim, B.	Park, W.	Kim, K.	Kim," H.-Y.""	CNN-based classification of the laser assembly process for ultra-small batteries	Journal of Mechanical Science and Technology	10.1007/s12206-023-2411-4	3	VIS	0	0	1	quality prediction	engineering	welding	production and processing	defect detection	0",,,,,,,,,,
33J5LMEA;journalArticle;2023;"Kim, H.-J.	Lee, H.-H.	Lee," S.-H.""	Analysis of Surface Roughness during Surface Polishing of ITO Thin Film Using Acoustic Emission Sensor Monitoring	Coatings	10.3390/coatings13122086	4	acoustic emission	0	0	0	quality monitoring	materials science	physics and astronomy""	electronics manufacturing	production and processing	surface roughness	0",,,,,,,,,,,
UQIPFCD3;journalArticle;2015;"Kim, J.-W.	Kim, J.	Park, S.	Oh," T.K.""	Integrating embedded piezoelectric sensors with continuous wavelet transforms for real-time concrete curing strength monitoring	Structure and Infrastructure Engineering	10.1080/15732479.2014.920397	4	piezoelectric	0	0	0	quality monitoring	earth and planetary sciences	engineering""	concrete and cement production	production and processing	internal strength	1",,,,,,,,,,
KVF5U2LF;journalArticle;2017;"Kim, J.	Lee, C.	Park," S.""	Artificial neural network-based early-age concrete strength monitoring using dynamic response signals	Sensors (Switzerland)	10.3390/s17061319	3	piezoelectric	0	1	1	quality prediction	biochemistry"," genetics and molecular biology	chemistry	computer science	engineering	physics and astronomy""	concrete and cement production	production and processing	strength	0",,,,,,,,,,
PZEUIRNK;journalArticle;2023;"Kim, J.	Lee," J.Y.""	Development of a Quality Prediction Algorithm for an Injection Molding Process Considering Cavity Sensor and Vibration Data	International Journal of Precision Engineering and Manufacturing	10.1007/s12541-023-00792-w	5	force"," strain and tactile	temperature and thermography	vibrometry and accelerometry	VIS""	0	1	1	quality prediction	engineering	plastics manufacturing	production and processing	housing flection	pinhole alignment	quality grade""	0",,,,,,,,,,,
KFEB78NA;journalArticle;2021;"Klar??k, J.	Kuric, I.	Zaja??ko, I.	Bulej, V.	Tlach, V.	J??zwik," J.""	Analysis of laser sensors and camera vision in the shoe position inspection system	Sensors	10.3390/s21227531	3	VIS	laser displacement""	0	1	1	quality prediction	biochemistry"," genetics and molecular biology	chemistry	computer science	engineering	physics and astronomy""	miscellaneous	production and processing	displacement	0",,,,,,,
DZL75CGQ;journalArticle;2019;"Kombolias, M.	Obrzut, J.	Postek, M.T.	Poster, D.L.	Obeng," Y.S.""	Contactless resonant cavity dielectric spectroscopic studies of recycled office papers	Recycling	10.3390/recycling4040043	3	microwave	0	0	0	quality prediction	environmental science	materials science""	miscellaneous	production and processing	fiber type	0",,,,,,,,,
8YV4ETAT;journalArticle;2021;"Kotsiopoulos, T.	Leontaris, L.	Dimitriou, N.	Ioannidis, D.	Oliveira, F.	Sacramento, J.	Amanatiadis, S.	Karagiannis, G.	Votis, K.	Tzovaras, D.	Sarigiannidis," P.""	Deep multi-sensorial data analysis for production monitoring in hard metal industry	International Journal of Advanced Manufacturing Technology	10.1007/s00170-020-06173-1	3	laser displacement	terahertz and ultrasonography""	0	1	1	quality prediction	computer science	engineering""	metals manufacturing	production and processing	defect detection	0",,,
C8FVECL8;journalArticle;2022;"Koyanagi, K.	Ueno, A.	Sasaki, T.	Otsuka," M.""	Real-Time Monitoring of Critical Quality Attributes during High-Shear Wet Granulation Process by Near-Infrared Spectroscopy Effect of Water Addition and Stirring Speed on Pharmaceutical Properties of the Granules	Pharmaceuticals	10.3390/ph15070822	3	IR spectroscopy	0	0	1	quality prediction	biochemistry", genetics and molecular biology	pharmacology," toxicology and pharmaceutics""	pharmaceutics and biomanufacturing	production and processing	moisture content	median particle size	tapped density	Hausner ratio""	0",,,,,,,,
QFY783AF;journalArticle;2024;"Kroell, Nils	Chen, Xiaozheng	K??ppers, Bastian	Schl??gl, Sabine	Feil, Alexander	Greiff," Kathrin""	Near-infrared-based quality control of plastic pre-concentrates in lightweight-packaging waste sorting plants	Resources"," Conservation and Recycling	10.1016/j.resconrec.2023.107256	3	IR spectroscopy	0	1	1	quality prediction	economics"," econometrics and finance	environmental science""	recycling	post-consumer production and processing	purity	0",,,,,,
BTLXKFBV;journalArticle;2021;"Kuchmenko, T.A.	Lisitskaya," R.P.""	Using Chemical Sensors in Process Control: Formation of Confectionery Mass Aroma	Journal of Analytical Chemistry	10.1134/S1061934821070078	3	gas sensing	0	0	1	quality prediction	chemistry	food production	production and processing	aroma intensities	0",,,,,,,,,,,,
LTLMNCEN;journalArticle;2020;"Kumar, S.	Mohapatra, D.	Kotwaliwale, N.	Singh," K.K.""	Efficacy of sensor assisted vacuum hermetic storage against chemical fumigated wheat	Journal of Stored Products Research	10.1016/j.jspr.2020.101640	3	temperature and thermography	force"," strain and tactile""	0	1	0	quality prediction	agricultural and biological sciences	food storage	non-exhaustive resource extraction	infestation detection	0",,,,,,,,,
YKD6HYRM;journalArticle;2022;"Kuo, C.-F.J.	Wang, W.-R.	Barman," J.""	Automated Optical Inspection for Defect Identification and Classification in Actual Woven Fabric Production Lines	Sensors	10.3390/s22197246	6	VIS	0	1	1	quality monitoring	biochemistry"," genetics and molecular biology	chemistry	computer science	engineering	physics and astronomy""	miscellaneous	production and processing	defect detection	0",,,,,,,,,,
YRTRX9W9;journalArticle;2023;"Kyriazis, A.	Charif, S.	Rager, K.	Dietzel, A.	Sinapius," M.""	A Parametric Model for the Analysis of the Impedance Spectra of Dielectric Sensors in Curing Epoxy Resins	Sensors	10.3390/s23041825	3	capacitance	0	0	1	quality prediction	biochemistry"," genetics and molecular biology	chemistry	computer science	engineering	physics and astronomy""	plastics manufacturing	production and processing	electrical impedance	0",,,,,,,,
KI63HRVP;journalArticle;2014;"Lambrechts, T.	Papantoniou, I.	Sonnaert, M.	Schrooten, J.	Aerts," J.-M.""	Model-based cell number quantification using online single-oxygen sensor data for tissue engineering perfusion bioreactors	Biotechnology and Bioengineering	10.1002/bit.25274	4	miscellaneous	0	0	1	quality prediction	biochemistry"," genetics and molecular biology	chemical engineering	immunology and microbiology""	pharmaceutics and biomanufacturing	production and processing	amount of cells on scaffold	0",,,,,,,,
85QUUNAK;journalArticle;2020;"Lauzon-Gauthier, J.	Duchesne, C.	Tessier," J.""	A Machine Vision Sensor for Quality Control of Green Anode Paste Material	JOM	10.1007/s11837-019-03893-y	3	VIS	0	0	1	quality prediction	engineering	materials science""	metals manufacturing	production and processing	baked anode density	0",,,,,,,,,,,
4UC4T4HD;journalArticle;2017;"Lee, J.-Y.	Kim, T.-W.	Pahk," H.J.""	Robust defect detection method for a non-periodic TFT-LCD pad area	International Journal of Precision Engineering and Manufacturing	10.1007/s12541-017-0128-y	3	VIS	0	0	1	quality prediction	engineering	electronics manufacturing	production and processing	defect detection	0",,,,,,,,,,,
F49LZPN2;journalArticle;2023;"Lee, J.	Choi, H.	Kim," J.""	Welding Bead Inspection Using Image and Multi-Sensor Fusion	Applied Sciences (Switzerland)	10.3390/app132011497	3	VIS	1	1	1	quality prediction	chemical engineering	computer science	engineering	materials science	physics and astronomy""	welding	production and processing	defect detection	0",,,,,,,,,,,
G3H9E926;journalArticle;2023;"Lee, J.	Choi, H.	Kim," J.""	Inspection Algorithm of Welding Bead Based on Image Projection	Electronics (Switzerland)	10.3390/electronics12112523	3	VIS	0	0	1	quality prediction	computer science	engineering""	welding	production and processing	defect detection	0",,,,,,,,,,,
QAGVNCMD;journalArticle;2019;"Lee, K.-M.	Hao, B.	Li, M.	Bai," K.""	Multiparameter Eddy-Current Sensor Design for Conductivity Estimation and Simultaneous Distance and Thickness Measurements	IEEE Transactions on Industrial Informatics	10.1109/TII.2018.2843319	4	Eddy current sensor	0	0	0	quality monitoring	computer science	engineering""	metals manufacturing	production and processing	distance	thickness""	1",,,,,,,,,,
FD6VAXAS;journalArticle;2020;"Lee, K.	Hwang, I.	Kim, Y.-M.	Lee, H.	Kang, M.	Yu," J.""	Real-time weld quality prediction using a laser vision sensor in a lap fillet joint during gas metal arc welding	Sensors (Switzerland)	10.3390/s20061625	4	laser displacement	1	1	1	quality prediction	biochemistry"," genetics and molecular biology	chemistry	computer science	engineering	physics and astronomy""	welding	production and processing	leg length	penetration depth	tensile strength""	0",,,,,,,
LPTTNDVQ;journalArticle;2021;"Lee, K.	Kang, S.	Kang, M.	Yi, S.	Kim," C.""	Estimation of Al/Cu laser weld penetration in photodiode signals using deep neural network classification	Journal of Laser Applications	10.2351/7.0000506	5	light intensity	0	0	1	quality monitoring	engineering	materials science	physics and astronomy""	welding	production and processing	defect detection	0",,,,,,,,,
APL3XUWZ;journalArticle;2023;"Lee, S.K.H.	Simeth, A.	Hinchy, E.P.	Plapper, P.	O?�?Dowd, N.P.	McCarthy," C.T.""	A vision-based hole quality assessment technique for robotic drilling of composite materials using a hybrid classification model	International Journal of Advanced Manufacturing Technology	10.1007/s00170-023-12290-4	3	VIS	0	0	1	quality prediction	computer science	engineering""	plastics manufacturing	production and processing	delamination (defect)	0",,,,,,,,
7SKYFG4G;journalArticle;2020;"Lee, S.W.	Lee, S.Y.	Choi, G.	Pahk," H.J.""	Co-axial spectroscopic snap-shot ellipsometry for real-time thickness measurements with a small spot size	Optics Express	10.1364/OE.399777	3	miscellaneous spectroscopy	0	0	0	quality prediction	physics and astronomy	electronics manufacturing	production and processing	thickness	0",,,,,,,,,,
22I5V2PS;journalArticle;2023;"Lei, Z.	Sun, J.	Zhu, X.	Ma, H.	Liang," L.""	Error-compensated one-dimensional convolutional neural network-based ultrasonic defect signal recognition method for flat ceramic membranes	Ceramics International	10.1016/j.ceramint.2022.10.062	3	terahertz and ultrasonography	0	0	1	quality prediction	chemical engineering	materials science""	ceramics manufacturing	production and processing	defect detection	0",,,,,,,,,
84LSE858;journalArticle;2023;"Li, B.	Mao, S.	Tian, T.	Bi, H.	Tian, Y.	Ma, X.	Qiu," Y.""	Design and application of soft sensors in rural sewage treatment facilities	Aqua Water Infrastructure"," Ecosystems and Society	10.2166/aqua.2023.062	3	potentiometry	flow"," turbidity and permittivity""	0	1	1	quality prediction	engineering	environmental science""	recycling	post-consumer production and processing	biochemical oxygen demand	0",,,,,
V8WNS4Q7;journalArticle;2024;"Li, B.	Zhang, Y.	Lei, Y.	Wei, H.	Chen, C.	Liu, F.	Zhao, P.	Wang," K.""	A single-sensor multi-scale quality monitoring methodology for laser-directed energy deposition: Example with height instability and porosity monitoring in additive manufacturing of ceramic thin-walled parts	Additive Manufacturing	10.1016/j.addma.2023.103923	3	VIS	0	0	1	quality prediction	engineering	materials science""	additive manufacturing	production and processing	porosity	microstructure	mechanical properties	structural formation	height instability""	0",,,,,,
BWQA964Y;journalArticle;2020;"Li, C.	Li, B.	Huang, J.	Li," C.""	Developing an online measurement device based on resistance sensor for measurement of single grain moisture content in drying process	Sensors (Switzerland)	10.3390/s20154102	6	resistivity	0	0	0	quality monitoring	biochemistry"," genetics and molecular biology	chemistry	engineering	physics and astronomy""	food storage	non-exhaustive resource extraction	moisture content	1",,,,,,,,,
BVRMTNX4;journalArticle;2024;"Li, D.	Yang, C.	Li," Y.""	A multi-subsystem collaborative Bi-LSTM-based adaptive soft sensor for global prediction of ammonia-nitrogen concentration in wastewater treatment processes	Water Research	10.1016/j.watres.2024.121347	3	unspecified	1	1	1	quality prediction	engineering	environmental science""	recycling	post-consumer production and processing	ammonia-nitrogen concentration	0",,,,,,,,,,,
TQQR5BEP;journalArticle;2019;"Li, G.	Zhou, S.	Ma, L.	Wang," Y.""	Research on dual wavelength coaxial optical fiber sensor for detecting steel ball surface defects	Measurement: Journal of the International Measurement Confederation	10.1016/j.measurement.2018.10.026	3	light intensity	0	0	0	quality prediction	engineering	physics and astronomy""	metals manufacturing	production and processing	displacement	roughness""	0",,,,,,,,,,
V9IGNRC9;journalArticle;2023;"Li, H.	Ma, Y.	Duan, M.	Wang, X.	Che," T.""	Defects detection of GMAW process based on convolutional neural network algorithm	Scientific Reports	10.1038/s41598-023-48698-x	3	VIS	0	0	1	quality prediction	multidisciplinary	welding	production and processing	defect detection	0",,,,,,,,,
RMA5KBJQ;journalArticle;2018;"Li, H.	Somerson, J.	Xia, F.	Plaxco," K.W.""	Electrochemical DNA-Based Sensors for Molecular Quality Control: Continuous", Real-Time Melamine Detection in Flowing Whole Milk	Analytical Chemistry	10.1021/acs.analchem.8b01993	3	biosensing	0	0	0	quality prediction	chemistry	food production	production and processing	melamine content	1,,,,,,,,,
PD836ABH;journalArticle;2023;"Li, J.	Cao, L.	Zhou, Q.	Liu, H.	Zhang," X.""	Imbalanced quality monitoring of selective laser melting using acoustic and photodiode signals	Journal of Manufacturing Processes	10.1016/j.jmapro.2023.09.037	3	light intensity	1	1	1	quality prediction	business"," management and accounting	decision sciences	engineering""	additive manufacturing	production and processing	quality classification	0",,,,,,,,
GX6QHA6Y;journalArticle;2016;"Li, J.	Gutierrez-Osuna, R.	Hodges, R.D.	Luckey, G.	Crowell, J.	Schiffman, S.S.	Nagle," H.T.""	Using Field Asymmetric Ion Mobility Spectrometry for Odor Assessment of Automobile Interior Components	IEEE Sensors Journal	10.1109/JSEN.2016.2568209	3	miscellaneous spectroscopy	0	0	1	quality prediction	engineering	physics and astronomy""	miscellaneous	production and processing	odor classification	0",,,,,,,
9YD92GDA;journalArticle;2016;"Li, J.	Hodges, R.D.	Gutierrez-Osuna, R.	Luckey, G.	Crowell, J.	Schiffman, S.S.	Nagle," H.T.""	Odor Assessment of Automobile Cabin Air With Field Asymmetric Ion Mobility Spectrometry and Photoionization Detection	IEEE Sensors Journal	10.1109/JSEN.2015.2478853	3	miscellaneous spectroscopy	gas sensing""	0	1	1	quality prediction	engineering	physics and astronomy""	miscellaneous	production and processing	odor classification	0",,,,,,,
ILDIT5J6;journalArticle;2023;"Li, J.	Li, X.	Yardimci, N.T.	Hu, J.	Li, Y.	Chen, J.	Hung, Y.-C.	Jarrahi, M.	Ozcan," A.""	Rapid sensing of hidden objects and defects using a single-pixel diffractive terahertz sensor	Nature Communications	10.1038/s41467-023-42554-2	3	terahertz and ultrasonography	0	0	1	quality prediction	biochemistry"," genetics and molecular biology	chemistry	physics and astronomy""	electronics manufacturing	production and processing	volume	defect detection""	1",,,,
7CYREDMP;journalArticle;2022;"Li, J.	Zhang, X.	Zhou, Q.	Chan, F.T.S.	Hu," Z.""	A feature-level multi-sensor fusion approach for in-situ quality monitoring of selective laser melting	Journal of Manufacturing Processes	10.1016/j.jmapro.2022.10.050	3	light intensity	1	1	1	quality prediction	business"," management and accounting	decision sciences	engineering""	additive manufacturing	production and processing	porosity	density""	0",,,,,,,,
QMXV4BS3;journalArticle;2022;"Li, J.	Zhou, Q.	Cao, L.	Wang, Y.	Hu," J.""	A convolutional neural network-based multi-sensor fusion approach for in-situ quality monitoring of selective laser melting	Journal of Manufacturing Systems	10.1016/j.jmsy.2022.07.007	3	VIS	light intensity""	1	1	1	quality prediction	computer science	engineering""	additive manufacturing	production and processing	porosity	density""	0",,,,,,,,,
QLZCUMYV;journalArticle;2023;"Li, J.	Zhou, Q.	Huang, X.	Li, M.	Cao," L.""	In situ quality inspection with layer-wise visual images based on deep transfer learning during selective laser melting	Journal of Intelligent Manufacturing	10.1007/s10845-021-01829-5	3	VIS	0	0	1	quality prediction	computer science	engineering""	additive manufacturing	production and processing	porosity	0",,,,,,,,,
FLXRKKPR;journalArticle;2021;"Li, M.	Yin, Y.	Yu, H.	Yuan, Y.	Liu," X.""	Early Warning Potential of Banana Spoilage Based on 3D Fluorescence Data of Storage Room Gas	Food and Bioprocess Technology	10.1007/s11947-021-02691-2	3	gas sensing	miscellaneous spectroscopy""	0	1	1	quality prediction	agricultural and biological sciences	chemical engineering	engineering""	food storage	non-exhaustive resource extraction	spoilage detection	0",,,,,,,,,
HJN4WPYE;journalArticle;2022;"Li, S.	Mo, B.	Wang, K.	Xiao, G.	Zhang," P.""	Nonlinear prediction modeling of surface quality during laser powder bed fusion of mixed powder of diamond and Ni-Cr alloy based on residual analysis	Optics and Laser Technology	10.1016/j.optlastec.2022.107980	3	microscopy	laser displacement""	0	1	1	quality prediction	engineering	materials science	physics and astronomy""	additive manufacturing	production and processing	defect detection	0",,,,,,,,,
6AHJ5KNS;journalArticle;2016;"Li, X.-Q.	Wang, Z.	Fu," L.-H.""	A laser-based measuring system for online quality control of car engine block	Sensors (Switzerland)	10.3390/s16111877	3	laser displacement	0	1	1	quality prediction	biochemistry"," genetics and molecular biology	chemistry	engineering	physics and astronomy""	miscellaneous	production and processing	shaft hole dimensions	0",,,,,,,,,,
RHNMGTUP;journalArticle;2023;"Li, X.-Y.	Liu, F.-L.	Zhang, M.-N.	Zhou, M.-X.	Wu, C.	Zhang," X.""	A Combination of Vision- and Sensor-Based Defect Classifications in Extrusion-Based Additive Manufacturing	Journal of Sensors	10.1155/2023/1441936	3	microscopy	temperature and thermography""	1	1	1	quality prediction	engineering	physics and astronomy""	additive manufacturing	production and processing	print surface	melt pool temperature""	0",,,,,,,,
MYYI9IPD;journalArticle;2017;"Li, X.	Shen," T.""	Nondestructive testing system design for biological product based on vibration signal analysis of acceleration sensor	Journal of Vibroengineering	10.21595/jve.2017.17173	3	vibrometry and accelerometry	0	0	1	quality prediction	engineering	materials science""	pharmaceutics and biomanufacturing	production and processing	cocoon chrysalis quality	0",,,,,,,,,,,,
9WKZYJXM;journalArticle;2019;"Li, Y.	Zhao, W.	Li, Q.	Wang, T.	Wang," G.""	In-situ monitoring and diagnosing for fused filament fabrication process based on vibration sensors	Sensors (Switzerland)	10.3390/s19112589	3	vibrometry and accelerometry	1	1	1	quality prediction	biochemistry"," genetics and molecular biology	chemistry	computer science	engineering	physics and astronomy""	additive manufacturing	production and processing	defect detection	0",,,,,,,,
T5T6VEQ9;journalArticle;2022;"Li, Z.	Meng, Z.	Fei, F.	Chen," Z.""	Microwave cavity resonator sensor with an octagonal cross section for thickness measurement of coatings on carbon fibre composites	NDT and E International	10.1016/j.ndteint.2022.102680	3	microwave	0	0	1	quality prediction	engineering	materials science	physics and astronomy""	miscellaneous	production and processing	coating thickness	1",,,,,,,,,,
U6TY9GYZ;journalArticle;2022;"Li, Z.	Meng, Z.	Soutis, C.	Wang, P.	Gibson," A.""	Detection and analysis of metallic contaminants in dry foods using a microwave resonator sensor	Food Control	10.1016/j.foodcont.2021.108634	4	microwave	0	0	0	quality monitoring	agricultural and biological sciences	biochemistry"," genetics and molecular biology""	food production	production and processing	contaminant detection	1",,,,,,,,
M47AHPK7;journalArticle;2022;"Li, Z.	Meng, Z.	Wu, C.	Fei, F.	Gibson," A.""	Simultaneous Determination of Levels and Complex Permittivities of Layered Liquids Using a Five-Wire Line-Based Microwave Sensor	IEEE Transactions on Instrumentation and Measurement	10.1109/TIM.2022.3190540	4	microwave	0	0	0	quality monitoring	engineering	physics and astronomy""	miscellaneous	production and processing	layer length	1",,,,,,,,,
QLI5AGUM;journalArticle;2019;"Li, Z.	Zhang, Z.	Shi, J.	Wu," D.""	Prediction of surface roughness in extrusion-based additive manufacturing with machine learning	Robotics and Computer-Integrated Manufacturing	10.1016/j.rcim.2019.01.004	3	temperature and thermography	1	1	1	quality prediction	computer science	engineering	mathematics""	additive manufacturing	production and processing	surface roughness	0",,,,,,,,,,
2PSWRSGY;journalArticle;2019;"Liang, T.	Qian, L.	Wenzheng, L.	Renjie, H.	Fayun, G.	Dongjie," Z.""	Research and implementation of ceramic valve spool surface defect detection system based on region and multilevel optimisation	Nondestructive Testing and Evaluation	10.1080/10589759.2019.1623217	3	VIS	0	0	1	quality prediction	engineering	materials science	physics and astronomy""	ceramics manufacturing	production and processing	defect detection	0",,,,,,,,
VBUENMBM;journalArticle;2022;"Lin, H.-D.	Lee, T.-H.	Lin, C.-H.	Chiu," Y.-S.P.""	Exploring quality inspection and grade judgment of distortion defects in the fabrication of spectacle lenses	Decision Science Letters	10.5267/j.dsl.2022.6.001	3	deflectometry	0	0	1	quality prediction	decision sciences	glass manufacturing	production and processing	defect detection	0",,,,,,,,,,
HBDRUF57;journalArticle;2023;"Lin, H.-D.	Lee, T.-H.	Lin, C.-H.	Wu," H.-C.""	Optical Imaging Deformation Inspection and Quality Level Determination of Multifocal Glasses	Sensors	10.3390/s23094497	4	VIS	0	0	1	quality monitoring	biochemistry"," genetics and molecular biology	chemistry	engineering	physics and astronomy""	glass manufacturing	production and processing	defect detection	0",,,,,,,,,
DLCL4VDM;journalArticle;2022;"Lin, H.-D.	Lo, Y.-C.	Lin," C.-H.""	COMPUTER-AIDED TRANSMITTED DEFORMATION INSPECTION SYSTEM FOR SEE-THROUGH GLASS PRODUCTS	International Journal of Innovative Computing"," Information and Control	10.24507/ijicic.18.04.1217	3	deflectometry	0	0	1	quality prediction	computer science	mathematics""	glass manufacturing	production and processing	defect detection	0",,,,,,,,,,
ZQQVXHYE;journalArticle;2023;"Lin, H.-D.	Lo, Y.-C.	Lin," C.-H.""	Vision-based deformation inspection system for automotive glass using Hough circle detectors	Journal of Applied Research and Technology	10.22201/icat.24486736e.2023.21.4.1930	3	deflectometry	0	0	1	quality prediction	engineering	glass manufacturing	production and processing	defect detection	0",,,,,,,,,,,
7W5WBWPE;journalArticle;2023;"Lishchenko, N.	O?�?Donnell, G.E.	Culleton," M.""	Contactless Method for Measurement of Surface Roughness Based on a Chromatic Confocal Sensor	Machines	10.3390/machines11080836	3	miscellaneous optics and optical metrology	0	0	0	quality prediction	computer science	engineering	mathematics""	metals manufacturing	production and processing	surface roughness	0",,,,,,,,,,,
KWA5TJ59;journalArticle;2022;"Lishchenko, N.	Pitel?�?, J.	Larshin," V.""	Online Monitoring of Surface Quality for Diagnostic Features in 3D Printing	Machines	10.3390/machines10070541	3	laser displacement	0	0	1	quality prediction	computer science	engineering	mathematics""	additive manufacturing	production and processing	surface roughness	0",,,,,,,,,,,
CAQUDRFH;journalArticle;2019;"Liu, C.	Law, A.C.C.	Roberson, D.	Kong," Z.J.""	Image analysis-based closed loop quality control for additive manufacturing with fused filament fabrication	Journal of Manufacturing Systems	10.1016/j.jmsy.2019.04.002	5	microscopy	0	1	1	quality control	computer science	engineering""	additive manufacturing	production and processing	defect detection	0",,,,,,,,,,
LRR75T2Y;journalArticle;2019;"Liu, G.	Gao, X.	You, D.	Zhang," N.""	Prediction of high power laser welding status based on PCA and SVM classification of multiple sensors	Journal of Intelligent Manufacturing	10.1007/s10845-016-1286-y	3	VIS	IR spectroscopy	light intensity""	0	1	1	quality prediction	computer science	engineering""	welding	production and processing	defect detection	0",,,,,,,,,,
RNQIGE28;journalArticle;2022;"Liu, H.	Hu, S.	Meng, Y.	Chen, J.	Li, Z.	Li, J.	Zhang," Y.""	Online measurement of syrup brix with microwave open coaxial resonator sensor	Journal of Food Engineering	10.1016/j.jfoodeng.2022.110975	3	microwave	0	0	0	quality prediction	agricultural and biological sciences	food production	production and processing	syrup brix	1",,,,,,,
RS7QJRKR;journalArticle;2020;"Liu, J.	Wang, D.	Chen, J.	Hou," J.""	Functional Soft Sensor Based on Spectra Data for Predicting Multiple Quality Variables	IEEE Access	10.1109/ACCESS.2020.3018644	3	IR spectroscopy	1	1	1	quality prediction	computer science	engineering	materials science""	miscellaneous	production and processing	glucose concentration	alcohol by volume percent (ethanol content)	biomass concentration""	0",,,,,,,,,,
74FYURIZ;journalArticle;2020;"Liu, K.	Li, Y.	Yang, J.	Liu, Y.	Yao," Y.""	Generative Principal Component Thermography for Enhanced Defect Detection and Analysis	IEEE Transactions on Instrumentation and Measurement	10.1109/TIM.2020.2992873	3	temperature and thermography	0	0	1	quality prediction	engineering	physics and astronomy""	plastics manufacturing	production and processing	subsurface defect detection	0",,,,,,,,,
ZRDFGL9B;journalArticle;2024;"Liu, L.	Song, C.	Zhu, K.	Liu," P.""	A Design Method for an SVM-Based Humidity Sensor for Grain Storage	Sensors	10.3390/s24092854	4	miscellaneous	0	0	0	quality monitoring	biochemistry"," genetics and molecular biology	chemistry	computer science	engineering	physics and astronomy""	food storage	non-exhaustive resource extraction	humidity level	1",,,,,,,,,
3HU335WD;journalArticle;2024;"Liu, S.	Hua, X.	Liu, Y.	Shan, L.	Lin, W.	Wang," Q.""	Magnetic focusing sensor and its characterizations of defect non-destructive testing for ferromagnetic steel plate	NDT and E International	10.1016/j.ndteint.2024.103106	4	magnetic sensing	0	0	0	quality monitoring	engineering	materials science	physics and astronomy""	metals manufacturing	production and processing	defect detection	1",,,,,,,,
477V6LM4;journalArticle;2023;"Liu, W.	Fang, H.	Yang, J.	Tan," G.""	Surface mortar detection and performance evaluation of recycled aggregates based on hyperspectral technology	Technisches Messen	10.1515/teme-2023-0106	4	IR spectroscopy	0	0	1	quality prediction	engineering	physics and astronomy""	recycling	post-consumer production and processing	proportion of attached mortar	0",,,,,,,,,,
Q8D6IL27;journalArticle;2020;"Liu, Y.	Liu, K.	Yang, J.	Yao," Y.""	Spatial-Neighborhood Manifold Learning for Nondestructive Testing of Defects in Polymer Composites	IEEE Transactions on Industrial Informatics	10.1109/TII.2019.2949358	3	temperature and thermography	0	0	1	quality prediction	computer science	engineering""	plastics manufacturing	production and processing	defect detection	0",,,,,,,,,,
6RGBVR3S;journalArticle;2018;"Liu, Z.	He, Y.	Cen, H.	Lu," R.""	Deep feature representation with stacked sparse auto-encoder and convolutional neural network for hyperspectral imaging-based detection of cucumber defects	Transactions of the ASABE	10.13031/trans.12214	3	IR spectroscopy	0	0	1	quality prediction	agricultural and biological sciences	engineering""	food production	production and processing	defect detection	1",,,,,,,,,,
B3MYW8GQ;journalArticle;2023;"Liu, Z.	Jiang, X.	Li, S.	Chen, J.	Jiang, C.	Wang, K.	Zhang, C.	Wang," B.""	A disposable impedance-based sensor for in-line cell growth monitoring in CAR-T cell manufacturing	Bioelectrochemistry	10.1016/j.bioelechem.2023.108416	4	capacitance	0	1	1	quality monitoring	chemistry	biochemistry"," genetics and molecular biology""	pharmaceutics and biomanufacturing	production and processing	cell density	1",,,,,
84DJV237;journalArticle;2024;"Long, H.	Sun, Y.	Yang, X.	Zhao, X.	Zhao, F.	Yang," X.""	Defect monitoring method for Al-CFRTP UFSW based on BWO?�?VMD?�?HHT and ResNet	Scientific Reports	10.1038/s41598-024-69596-w	3	acoustic emission	0	0	1	quality prediction	multidisciplinary	welding	production and processing	defect detection	0",,,,,,,,
R25HRDFZ;journalArticle;2015;"Luciani, V.	Bonifazi, G.	Rem, P.	Serranti," S.""	Upgrading of PVC rich wastes by magnetic density separation and hyperspectral imaging quality control	Waste Management	10.1016/j.wasman.2014.10.015	3	IR spectroscopy	0	0	1	quality prediction	environmental science	recycling	post-consumer production and processing	contamination detection	0",,,,,,,,,,
R8CBTLQB;journalArticle;2021;"Ma, C.	Dang, H.	Du, J.	He, P.	Jiang, M.	Wei," Z.""	Research on automated defect classification based on visual sensing and convolutional neural network-support vector machine for gta-assisted droplet deposition manufacturing process	Metals	10.3390/met11040639	3	VIS	0	0	1	quality prediction	materials science	welding	production and processing	defect detection	0",,,,,,,,
TPMK6JPH;journalArticle;2024;"Ma, C.	Ying, Y.	Xie," L.""	Visuo-tactile sensor development and its application for non-destructive measurement of peach firmness	Computers and Electronics in Agriculture	10.1016/j.compag.2024.108709	3	force"," strain and tactile	0	0	1	quality prediction	agricultural and biological sciences	computer science""	food production	non-exhaustive resource extraction	firmness	1",,,,,,,,,,
9QHCZUVU;journalArticle;2024;"Ma, D.	Jiang, P.	Shu, L.	Gong, Z.	Wang, Y.	Geng," S.""	Online porosity prediction in laser welding of aluminum alloys based on a multi-fidelity deep learning framework	Journal of Intelligent Manufacturing	10.1007/s10845-022-02033-9	3	miscellaneous optics and optical metrology	0	0	1	quality prediction	computer science	engineering""	welding	production and processing	porosity	0",,,,,,,,
6XCCFXIP;journalArticle;2021;"Ma, G.	Yuan, H.	Yu, L.	He," Y.""	Monitoring of weld defects of visual sensing assisted GMAW process with galvanized steel	Materials and Manufacturing Processes	10.1080/10426914.2021.1885711	3	laser displacement	0	0	1	quality prediction	engineering	materials science""	welding	production and processing	defect detection	0",,,,,,,,,,
8CZKQW38;journalArticle;2025;"Ma, Guoliang	Meng, Biwei	Zhou, Shaojie	Mao, Yali	Ma, Yunliang	Xiao, Xinglin	Yuan," Chao""	Wafer-level metal thin film thickness scanning based on multiple probe wavelengths nanosecond transient thermoreflectance	Measurement	10.1016/j.measurement.2024.116247	4	miscellaneous optics and optical metrology	0	0	1	quality monitoring	engineering	physics and astronomy""	electronics manufacturing	production and processing	metal thin film thickness	0",,,,,,,
DMIGJ48Q;journalArticle;2020;"Mahanti, N.K.	Chakraborty, S.K.	Kotwaliwale, N.	Vishwakarma," A.K.""	Chemometric strategies for nondestructive and rapid assessment of nitrate content in harvested spinach using Vis-NIR spectroscopy	Journal of Food Science	10.1111/1750-3841.15420	3	IR spectroscopy	0	0	1	quality prediction	agricultural and biological sciences	food production	non-exhaustive resource extraction	nitrate content	0",,,,,,,,,,
FCJNPHYP;journalArticle;2015;"Maiolino, P.	Woolley, R.A.J.	Popov, A.	Ratchev," S.""	Structural Quality Inspection Based on a RGB-D Sensor: Supporting Manual-to-Automated Assembly Operations	SAE International Journal of Materials and Manufacturing	10.4271/2015-01-2499	5	miscellaneous optics and optical metrology	0	0	1	quality monitoring	engineering	miscellaneous	production and processing	mount orientation	0",,,,,,,,,,
9LZWJVDT;journalArticle;2020;"M??kel??, M.	Rissanen, M.	Sixta," H.""	Machine vision estimates the polyester content in recyclable waste textiles	Resources"," Conservation and Recycling	10.1016/j.resconrec.2020.105007	3	IR spectroscopy	0	0	1	quality prediction	economics"," econometrics and finance	environmental science""	recycling	post-consumer production and processing	pol1ter content	0",,,,,,,,,
AQ73SLPA;journalArticle;2014;"Makky, M.	Soni, P.	Salokhe," V.M.""	Automatic non-destructive quality inspection system for oil palm fruits	International Agrophysics	10.2478/intag-2014-0022	6	VIS	0	0	1	quality monitoring	agricultural and biological sciences	chemical engineering	environmental science""	food production	production and processing	ripeness	oil content	free fatty acid content""	0",,,,,,,,,,,
F9JFFL2P;journalArticle;2024;"Mao, J.	Zhao, H.	Xie, Y.	Wang, M.	Wang, P.	Shi, Y.	Zhao," Y.""	Fast and Nondestructive Proximate Analysis of Coal from Hyperspectral Images with Machine Learning and Combined Spectra-Texture Features	Applied Sciences (Switzerland)	10.3390/app14177920	3	IR spectroscopy	0	1	1	quality prediction	chemical engineering	computer science	engineering	materials science	physics and astronomy""	mining	exhaustive resource extraction	moisture content	ash content	volatile matter	fixed carbon	coal calorific value""	0",,,,,,,
7S8VCBTJ;journalArticle;2023;"Mao, Z.	Zhang, C.	Guo, B.	Xu, Y.	Kong, C.	Zhu, Y.	Xu, Z.	Jin," J.""	The Flatness Error Evaluation of Metal Workpieces Based on Line Laser Scanning Digital Imaging Technology	Photonics	10.3390/photonics10121333	3	laser displacement	0	0	1	quality prediction	medicine	physics and astronomy""	metals manufacturing	production and processing	flatness	0",,,,,,
T76ECKLM;journalArticle;2023;"Mar??n-Cort??s, S.	Fern??ndez-??lvarez, M.	Moure, A.	Fern??ndez, J.F.	Enr??quez," E.""	Chemometric-driven quantification of construction and demolition waste using Raman spectroscopy and SWIR: Enhancing sustainability in the ceramic sector	Resources"," Conservation and Recycling	10.1016/j.resconrec.2023.107259	3	IR spectroscopy	Raman spectroscopy""	0	1	1	quality prediction	economics"," econometrics and finance	environmental science""	recycling	post-consumer production and processing	composition	0",,,,,,,
ERP9U6ZJ;journalArticle;2015;"Mar??n, A.G.	N????ez, C.G.	Rodr??guez, P.	Shen, G.	Kim, S.M.	Kung, P.	Piqueras, J.	Pau," J.L.""	Continuous-flow system and monitoring tools for the dielectrophoretic integration of nanowires in light sensor arrays	Nanotechnology	10.1088/0957-4484/26/11/115502	3	capacitance	0	0	0	quality prediction	chemical engineering	chemistry	engineering	materials science""	electronics manufacturing	production and processing	alignment quality (defect detection)	1",,,,,,
3E96IYRB;journalArticle;2016;"Marquard, D.	Enders, A.	Roth, G.	Rinas, U.	Scheper, T.	Lindner," P.""	In situ microscopy for online monitoring of cell concentration in Pichia pastoris cultivations	Journal of Biotechnology	10.1016/j.jbiotec.2016.07.024	3	microscopy	0	0	1	quality prediction	biochemistry"," genetics and molecular biology	chemical engineering	immunology and microbiology""	pharmaceutics and biomanufacturing	production and processing	cell concentration	0",,,,,,,
RIISMRNC;journalArticle;2023;"Masato, D.	Kazmer, D.O.	Panchal," R.R.""	Analysis of in-mold shrinkage measurement for amorphous and semicrystalline polymers using a multivariate sensor	International Journal of Advanced Manufacturing Technology	10.1007/s00170-022-10755-6	5	piezoelectric	temperature and thermography""	1	1	1	quality monitoring	computer science	engineering""	plastics manufacturing	production and processing	shrinkage	1",,,,,,,,,,,
GMKWAYBD;journalArticle;2023;"Medeiros Garcia Alc??ntara, J.	Iannacci, F.	Morbidelli, M.	Sponchioni," M.""	Soft sensor based on Raman spectroscopy for the in-line monitoring of metabolites and polymer quality in the biomanufacturing of polyhydroxyalkanoates	Journal of Biotechnology	10.1016/j.jbiotec.2023.10.005	4	Raman spectroscopy	0	0	1	quality prediction	biochemistry"," genetics and molecular biology	chemical engineering	immunology and microbiology""	pharmaceutics and biomanufacturing	production and processing	molecular weight distribution	0",,,,,,,,,
FPEITSCU;journalArticle;2020;"Men, H.	Yin, C.	Shi, Y.	Liu, X.	Fang, H.	Han, X.	Liu," J.""	Quantification of Acrylonitrile Butadiene Styrene Odor Intensity Based on a Novel Odor Assessment System with a Sensor Array	IEEE Access	10.1109/ACCESS.2020.2973665	3	gas sensing	0	0	1	quality prediction	computer science	engineering	materials science""	miscellaneous	production and processing	odor intensity	0",,,,,,,
GGNZX5DP;journalArticle;2018;"Meng, D.	Meng, F.	Sun, W.	Deng," S.""	A compound sensor for simultaneous measurement of packing density and moisture content of silage	Sensors (Switzerland)	10.3390/s18010073	3	resistivity	0	0	0	quality prediction	biochemistry"," genetics and molecular biology	chemistry	computer science	engineering	physics and astronomy""	food production	production and processing	penetration resistance	moisture content""	1",,,,,,,,,
3J3UCF7D;journalArticle;2020;"Miao, Y.	Jeon, J.Y.	Park," G.""	An image processing-based crack detection technique for pressed panel products	Journal of Manufacturing Systems	10.1016/j.jmsy.2020.10.004	3	VIS	0	0	1	quality prediction	computer science	engineering""	metals manufacturing	production and processing	defect detection	0",,,,,,,,,,,
XU3TB85N;journalArticle;2022;"Mikkelstrup, A.F.	Kristiansen, M.	Kristiansen," E.""	Development of an automated system for adaptive post-weld treatment and quality inspection of linear welds	International Journal of Advanced Manufacturing Technology	10.1007/s00170-021-08344-0	5	laser displacement	0	0	1	quality control	computer science	engineering""	metals manufacturing	production and processing	indentation depth	weld toe radius	weld toe deviation""	0",,,,,,,,,,,
QTVCZKQ5;journalArticle;2020;"Min, S.-H.	Lee, T.H.	Lee, G.-Y.	Zontar, D.	Brecher, C.	Ahn," S.-H.""	Directly printed low-cost nanoparticle sensor for vibration measurement during milling process	Materials	10.3390/ma13132920	4	vibrometry and accelerometry	0	0	1	quality monitoring	materials science	metals manufacturing	production and processing	defect detection	1",,,,,,,,
N292R5TT;journalArticle;2018;"Mishra, G.	Srivastava, S.	Panda, B.K.	Mishra," H.N.""	Sensor array optimization and determination of Rhyzopertha dominica infestation in wheat using hybrid neuro-fuzzy-assisted electronic nose analysis	Analytical Methods	10.1039/c8ay01921e	3	gas sensing	0	0	1	quality prediction	chemical engineering	chemistry	engineering""	food storage	non-exhaustive resource extraction	infestation detection	0",,,,,,,,,,
LJRMGXL7;journalArticle;2022;"Misra, S.	Kim, D.	Kim, J.	Shin, W.	Kim," C.""	A voting-based ensemble feature network for semiconductor wafer defect classification	Scientific Reports	10.1038/s41598-022-20630-9	2	VIS	0	0	1	quality prediction	multidisciplinary	electronics manufacturing	production and processing	defect detection	0",,,,,,,,,
NN54WYVL;journalArticle;2017;"Molina, J.	Solanes, J.E.	Arnal, L.	Tornero," J.""	On the detection of defects on specular car body surfaces	Robotics and Computer-Integrated Manufacturing	10.1016/j.rcim.2017.04.009	7	deflectometry	0	0	1	quality monitoring	computer science	engineering	mathematics""	miscellaneous	production and processing	post-painting defect detection	0",,,,,,,,,,
UZNDTNTG;journalArticle;2019;"Montazeri, M.	Nassar, A.R.	Stutzman, C.B.	Rao," P.""	Heterogeneous sensor-based condition monitoring in directed energy deposition	Additive Manufacturing	10.1016/j.addma.2019.100916	3	IR spectroscopy	VIS""	0	1	1	quality prediction	engineering	materials science""	additive manufacturing	production and processing	defect detection	0",,,,,,,,,,
EB7ZLXGV;journalArticle;2018;"Mulrennan, K.	Donovan, J.	Creedon, L.	Rogers, I.	Lyons, J.G.	McAfee," M.""	A soft sensor for prediction of mechanical properties of extruded PLA sheet using an instrumented slit die and machine learning algorithms	Polymer Testing	10.1016/j.polymertesting.2018.06.002	2	force"," strain and tactile	1	1	1	quality prediction	chemistry	materials science""	plastics manufacturing	production and processing	tensile strength	0",,,,,,,
U4Z49PHV;journalArticle;2017;"Nagy, B.	Farkas, A.	Gy??rk??s, M.	Komaromy-Hiller, S.	D??muth, B.	Szab??, B.	Nusser, D.	Borb??s, E.	Marosi, G.	Nagy," Z.K.""	In-line Raman spectroscopic monitoring and feedback control of a continuous twin-screw pharmaceutical powder blending and tableting process	International Journal of Pharmaceutics	10.1016/j.ijpharm.2017.07.041	5	Raman spectroscopy	0	1	1	quality control	pharmacology", toxicology and pharmaceutics	pharmaceutics and biomanufacturing	production and processing	API content	0,,,
H5YSLXGJ;journalArticle;2022;"Nair, A.	Hykkerud, A.	Ratnaweera," H.""	Estimating Phosphorus and COD Concentrations Using a Hybrid Soft Sensor: A Case Study in a Norwegian Municipal Wastewater Treatment Plant	Water (Switzerland)	10.3390/w14030332	5	potentiometry	1	1	1	quality monitoring	agricultural and biological sciences	biochemistry"," genetics and molecular biology	environmental science	social sciences""	recycling	post-consumer production and processing	influent chemical oxygen demand	influent total phosphorous	effluent chemical oxygen demand	effluent total phosphorous""	0",,,,,,,,,,
SVKB948H;journalArticle;2020;"Nair, A.M.	Dhawangale, A.	Chandra, S.	Shekhawat, L.K.	Rathore, A.S.	Mukherji," S.""	Polymer-Coated Fiber Optic Sensor as a Process Analytical Tool for Biopharmaceutical Impurity Detection	IEEE Transactions on Instrumentation and Measurement	10.1109/TIM.2020.2981982	3	UV spectroscopy	0	0	0	quality prediction	engineering	physics and astronomy""	pharmaceutics and biomanufacturing	production and processing	impurity detection	1",,,,,,,,
GYXPQPF5;journalArticle;2016;"Narang, A.S.	Sheverev, V.	Freeman, T.	Both, D.	Stepaniuk, V.	Delancy, M.	Millington-Smith, D.	Macias, K.	Subramanian," G.""	Process Analytical Technology for High Shear Wet Granulation: Wet Mass Consistency Reported by In-Line Drag Flow Force Sensor Is Consistent with Powder Rheology Measured by At-Line FT4 Powder Rheometer??	Journal of Pharmaceutical Sciences	10.1016/j.xphs.2015.11.030	3	flow", turbidity and permittivity	0	0	0	quality prediction	pharmacology, toxicology and pharmaceutics	pharmaceutics and biomanufacturing	production and processing	granule powder property	0,,,
Q53VKYPL;journalArticle;2014;"Nguyen, H.-C.	Lee," B.-R.""	Laser-vision-based quality inspection system for small-bead laser welding	International Journal of Precision Engineering and Manufacturing	10.1007/s12541-014-0352-7	6	laser displacement	0	0	0	quality monitoring	engineering	welding	production and processing	weld measurement	defect detection""	0",,,,,,,,,,,,
S72UWTSC;journalArticle;2023;"Nunes, C.F.	Coradi, P.C.	Jaques, L.B.A.	Teodoro, L.P.R.	Teodoro," P.E.""	Sensor-cable-probe and sampler for early detection and prediction of dry matter loss and real-time corn grain quality in transport and storage	Scientific Reports	10.1038/s41598-023-32684-4	3	temperature and thermography	humidity and moisture	gas sensing""	0	1	1	quality prediction	multidisciplinary	food storage	non-exhaustive resource extraction	apparent specific mass	electrical conductivity	germination	loss of dry matter""	0",,,,,,,,,
TWJTBDTE;journalArticle;2017;"Oh, T.-K.	Kim, J.	Lee, C.	Park," S.""	Nondestructive concrete strength estimation based on electro-mechanical impedance with artificial neural network	Journal of Advanced Concrete Technology	10.3151/jact.15.94	3	piezoelectric	1	1	1	quality prediction	engineering	materials science""	concrete and cement production	production and processing	strength	0",,,,,,,,,,
HAASBJ69;journalArticle;2015;"Ohira, S.-I.	Miki, Y.	Matsuzaki, .	Nakamura, N.	Sato, Y.-K.	Hirose, Y.	Toda," K.""	A fiber optic sensor with a metal organic framework as a sensing material for trace levels of water in industrial gases	Analytica Chimica Acta	10.1016/j.aca.2015.05.045	3	gas sensing	0	0	0	quality prediction	biochemistry"," genetics and molecular biology	chemistry	environmental science""	miscellaneous	production and processing	absorbance	1",,,,,,
FM32UMAD;journalArticle;2017;"Pamornnak, B.	Limsiroratana, S.	Khaorapapong, T.	Chongcheawchamnan, M.	Ruckelshausen," A.""	An automatic and rapid system for grading palm bunch using a Kinect camera	Computers and Electronics in Agriculture	10.1016/j.compag.2017.10.020	4	miscellaneous optics and optical metrology	0	0	1	quality monitoring	agricultural and biological sciences	computer science""	food production	production and processing	palm bunch grade (oil content)	0",,,,,,,,,
W9Q7VDL2;journalArticle;2021;"Panikar, S.	Li, J.	Rane, V.	Gillam, S.	Callegari, G.	Kurtyka, B.	Lee, S.	Muzzio," F.""	Integrating sensors for monitoring blend content in a pharmaceutical continuous manufacturing plant	International Journal of Pharmaceutics	10.1016/j.ijpharm.2020.120085	5	Raman spectroscopy	IR spectroscopy""	0	1	1	quality monitoring	pharmacology", toxicology and pharmaceutics	pharmaceutics and biomanufacturing	production and processing	active pharmaceutical ingredient concentration (potency)	0,,,,,
B47BPA4W;journalArticle;2015;"Park, Sung-Hyeon	Jang, Jin-Wook	Kim," Hak-Sung""	Non-destructive evaluation of the hidden voids in integrated circuit packages using terahertz time-domain spectroscopy	Journal of Micromechanics and Microengineering	10.1088/0960-1317/25/9/095007	3	miscellaneous spectroscopy	0	0	0	quality prediction	engineering	materials science""	electronics manufacturing	production and processing	void detection	0",,,,,,,,,,,
SXVJ4FAI;journalArticle;2022;"Peng, X.	Kong," L.""	Development of a multi-sensor system for defects detection in additive manufacturing	Optics Express	10.1364/OE.467451	3	VIS	temperature and thermography	miscellaneous""	0	1	1	quality prediction	physics and astronomy	additive manufacturing	production and processing	defect detection	0",,,,,,,,,,,,
WFLN9HGH;journalArticle;2022;"Petsiuk, A.	Pearce," J.M.""	Towards smart monitored AM: Open source in-situ layer-wise 3D printing image anomaly detection using histograms of oriented gradients and a physics-based rendering engine	Additive Manufacturing	10.1016/j.addma.2022.102690	3	VIS	0	0	1	quality prediction	engineering	materials science""	additive manufacturing	production and processing	defect detection	0",,,,,,,,,,,,
62JMZAYY;journalArticle;2018;"Pieczywek, P.M.	Cybulska, J.	Szyma??ska-Chargot, M.	Siedliska, A.	Zdunek, A.	Nosalewicz, A.	Baranowski, P.	Kurenda," A.""	Early detection of fungal infection of stored apple fruit with optical sensors ?�? Comparison of biospeckle"," hyperspectral imaging and chlorophyll fluorescence	Food Control	10.1016/j.foodcont.2017.10.013	3	laser speckle photometry	0	0	1	quality prediction	agricultural and biological sciences	biochemistry"," genetics and molecular biology""	food storage	non-exhaustive resource extraction	fuji index	biospeckle activity	inertia moment""	0",,,,
Q8MR47R5;journalArticle;2022;"Pierer, Alexander	Hauser, Markus	Hoffmann, Michael	Naumann, Martin	Wiener, Thomas	De Le??n, Melvin Alexis Lara	Mende, Mattias	Koziorek, Ji????	Dix," Martin""	Inline Quality Monitoring of Reverse Extruded Aluminum Parts with Cathodic Dip-Paint Coating (KTL)	Sensors	10.3390/s22249646	7	VIS	0	1	1	quality monitoring	biochemistry"," genetics and molecular biology	chemistry	computer science	engineering	physics and astronomy""	metals manufacturing	production and processing	defect detection (coating)	0",,,,
KLVBCBJU;journalArticle;2016;"Pinto-Lopera, J.E.	Motta, J.M.S.T.	Alfaro," S.C.A.""	Real-time measurement of width and height of weld beads in GMAW processes	Sensors (Switzerland)	10.3390/s16091500	3	VIS	0	0	1	quality prediction	biochemistry"," genetics and molecular biology	chemistry	computer science	engineering	physics and astronomy""	welding	production and processing	weld bead height	weld bead width""	0",,,,,,,,,,
F92USX4G;journalArticle;2021;"Poornapushpakala, S.	Dawn, S.S.	Arun Govind, M.	Santhosh, A.	Nirmala, N.	Barani, S.	Nirmala," M.""	A novel image processing technique to evaluate biodiesel wastewater for recovery"," recycle and reuse towards zero liquid discharge approach	Biocatalysis and Agricultural Biotechnology	10.1016/j.bcab.2020.101874	3	VIS	0	0	1	quality prediction	agricultural and biological sciences	biochemistry"," genetics and molecular biology	chemical engineering	immunology and microbiology""	recycling	post-consumer production and processing	pH	turbidity""	0",,,,,
A83HUTBN;journalArticle;2020;"Pu, Y.	O'Shea, N.	Hogan, S.A.	Tobin," J.T.""	Assessment of a solid-state bulk acoustic wave sensor to measure viscosity of Newtonian and Non-Newtonian fluids under static and flow conditions	Journal of Food Engineering	10.1016/j.jfoodeng.2020.109917	4	miscellaneous	0	0	1	quality monitoring	agricultural and biological sciences	food production	production and processing	temperature	viscosity""	0",,,,,,,,,,
QWLQPHAW;journalArticle;2018;"Putz, M.	Wiener, T.	Pierer, A.	Hoffmann," M.""	A multi-sensor approach for failure identification during production enabled by parallel data monitoring	CIRP Annals	10.1016/j.cirp.2018.04.079	5	VIS	0	1	1	quality monitoring	engineering	metals manufacturing	production and processing	defect detection	0",,,,,,,,,,
9ECI24GX;journalArticle;2022;"Qu, Z.	Wang, W.	Yang, Z.	Bao, Q.	Zheng," Y.""	High-Precision Thickness Measurement of Cu Film on Si-Based Wafer Using Erasable Printed Eddy Current Coil and High-Sensitivity Associated Circuit Techniques	IEEE Transactions on Industrial Electronics	10.1109/TIE.2021.3111570	3	Eddy current sensor	0	0	0	quality prediction	engineering	electronics manufacturing	production and processing	thin film thickness	1",,,,,,,,,
UV3X333I;journalArticle;2020;"Ranjan, J.	Patra, K.	Szalay, T.	Mia, M.	Gupta, M.K.	Song, Q.	Krolczyk, G.	Chudy, R.	Pashnyov, V.A.	Pimenov," D.Y.""	Artificial intelligence-based hole quality prediction in micro-drilling using multiple sensors	Sensors (Switzerland)	10.3390/s20030885	3	force"," strain and tactile	vibrometry and accelerometry""	1	1	1	quality prediction	biochemistry"," genetics and molecular biology	chemistry	computer science	engineering	physics and astronomy""	metals manufacturing	production and processing	roundness	0",,
4BF5FPMA;journalArticle;2020;"Rawal, P.	Brillinger, C.	B??hlmann, C.	Hintze," W.""	Sensor based online quality monitoring system for detection of milling defects on CFRP structures	CEAS Aeronautical Journal	10.1007/s13272-019-00436-8	6	laser displacement	1	1	1	quality monitoring	engineering	social sciences""	plastics manufacturing	production and processing	defect detection	0",,,,,,,,,,
RTPXE5C9;journalArticle;2024;"Rehman, A.U.	Kim, I.-G.	Kim," J.-H.""	Towards full automation in 3D concrete printing construction: Development of an automated and inline sensor-printer integrated instrument for in-situ assessment of structural build-up and quality of concrete	Developments in the Built Environment	10.1016/j.dibe.2024.100344	6	resistivity	0	0	0	quality monitoring	computer science	engineering	materials science""	concrete and cement production	production and processing	resistance force	1",,,,,,,,,,,
44YIZDCZ;journalArticle;2023;"Ren, Z.	Gao, L.	Clark, S.J.	Fezzaa, K.	Shevchenko, P.	Choi, A.	Everhart, W.	Rollett, A.D.	Chen, L.	Sun," T.""	Machine learning-aided real-time detection of keyhole pore generation in laser powder bed fusion	Science	10.1126/science.add4667	3	temperature and thermography	X-ray radiography and fluorescence""	0	1	1	quality prediction	multidisciplinary	additive manufacturing	production and processing	porosity	0",,,,
JFSCZIVE;journalArticle;2015;"Riba, J.-R.	Canals, T.	Cantero," R.""	Determination of the recovered-fiber content in paperboard samples by applying mid-infrared spectroscopy	Applied Spectroscopy	10.1366/14-07611	3	IR spectroscopy	0	0	1	quality prediction	chemistry	physics and astronomy""	recycling	post-consumer production and processing	recovered-fiber content	0",,,,,,,,,,,
HHHEJ5XI;journalArticle;2014;"Rodriguez-Cobo, L.	Mirapeix, J.	Ruiz-Lombera, R.	Cobo, A.	L??pez-Higuera," J.-M.""	Fiber Bragg grating sensors for on-line welding diagnostics	Journal of Materials Processing Technology	10.1016/j.jmatprotec.2013.11.026	3	miscellaneous optics and optical metrology	0	1	0	quality prediction	computer science	engineering	materials science""	welding	production and processing	perturbation	0",,,,,,,,,
BG6MVRTQ;bookSection;2017;"Rodriguez-Rodriguez, A.J.	May-Arrioja, D.A.	Hernandez-Romano, I.	Mat??as," I.R.""	Multimode interference fiber sensors for the monitoring of gasoline/ethanol blends	Smart Sens. Meas. Instrum.		4	miscellaneous	0	0	0	quality monitoring	computer science	engineering	physics and astronomy""	fuel and energy production	production and processing	blend composition	0",,,,,,,,,,
Z2QSFTVG	journalArticle	2017	Ruan," X.-Q.	Investigation on early hydration behavior of cement based on piezoelectric sensor	Emerging Materials Research	10.1680/jemmr.16.00138	3	piezoelectric	0	0	0	quality prediction	biochemistry"," genetics and molecular biology	chemistry	computer science	engineering	physics and astronomy""	concrete and cement production	production and processing	defect detection	hardening extent""	1",,,,,,,,,,,,
KJQMSGMR;journalArticle;2021;"Saechua, W.	Sharma, S.	Nakawajana, N.	Leepaitoon, K.	Chunsri, R.	Posom, J.	Roeksukrungrueang, C.	Siritechavong, T.	Phanomsophon, T.	Sirisomboon, P.	Lapcharoensuk, R.	Pornchaloempong," P.""	Integrating Vis-SWNIR spectrometer in a conveyor system for in-line measurement of dry matter content and soluble solids content of durian pulp	Postharvest Biology and Technology	10.1016/j.postharvbio.2021.111640	5	IR spectroscopy	0	1	1	quality prediction	agricultural and biological sciences	food production	production and processing	soluble solids content (SSC)	dry matter content (DMC)""	0",,
IUJ674YI;journalArticle;2019;"Sandak, J.	Sandak, A.	Marrazza, S.	Picchi," G.""	Development of a sensorized timber processor head prototype - part 1: Sensors description and hardware integration	Croatian Journal of Forest Engineering		7	IR spectroscopy	vibrometry and accelerometry	laser displacement""	0	1	0	quality control	agricultural and biological sciences	food production	non-exhaustive resource extraction	timber cross section	timber stiffness""	0",,,,,,,,,,
TSJV8XC4;journalArticle;2017;"Satorres Mart??nez, S.	Ortega V??zquez, C.	G??mez Garc??a, J.	G??mez Ortega," J.""	Quality inspection of machined metal parts using an image fusion technique	Measurement: Journal of the International Measurement Confederation	10.1016/j.measurement.2017.08.002	3	VIS	0	0	1	quality prediction	engineering	physics and astronomy""	metals manufacturing	production and processing	defect detection	0",,,,,,,,,,
XYFQAMD2;journalArticle;2015;"Schake, M.	Schulz, M.	Lehmann," P.""	High-resolution fiber-coupled interferometric point sensor for micro-and nano-metrology	Technisches Messen	10.1515/teme-2015-0006	3	miscellaneous optics and optical metrology	0	0	0	quality prediction	engineering	physics and astronomy""	unspecified	production and processing	surface roughness	1",,,,,,,,,,,
B5FAGL9H;journalArticle;2024;"Schmid, E.	Kontschak, L.	Nirschl, H.	Guthausen," G.""	NMR in Battery Anode Slurries with a V-Shaped Sensor	Sensors	10.3390/s24113353	3	miscellaneous spectroscopy	0	0	0	quality prediction	biochemistry"," genetics and molecular biology	chemistry	computer science	engineering	physics and astronomy""	electronics manufacturing	production and processing	chemical composition	gas inclusions""	1",,,,,,,,,
96XJYY6U;journalArticle;2018;"Scime, L.	Beuth," J.""	Anomaly detection and classification in a laser powder bed additive manufacturing process using a trained computer vision algorithm	Additive Manufacturing	10.1016/j.addma.2017.11.009	3	VIS	0	0	1	quality prediction	engineering	materials science""	additive manufacturing	production and processing	defect detection	0",,,,,,,,,,,,
YJWMWZ2F;journalArticle;2014;"Seo, K.-B.	Kim, B.-M.	Kim," E.-S.""	Digital holographic microscopy based on a modified lateral shearing interferometer for three-dimensional visual inspection of nanoscale defects on transparent objects	Nanoscale Research Letters	10.1186/1556-276X-9-471	3	microscopy	0	0	1	quality prediction	materials science	physics and astronomy""	glass manufacturing	production and processing	nanoscale default detection	0",,,,,,,,,,,
YLK7P2Z3;journalArticle;2015;"Serranti, S.	Palmieri, R.	Bonifazi," G.""	Hyperspectral imaging applied to demolition waste recycling: Innovative approach for product quality control	Journal of Electronic Imaging	10.1117/1.JEI.24.4.043003	4	IR spectroscopy	0	0	1	quality prediction	computer science	engineering	physics and astronomy""	recycling	post-consumer production and processing	contamination detection	0",,,,,,,,,,,
Y63NYBMC;journalArticle;2019;"Setiawan, A.W.	Mengko, R.	Putri, A.P.H.	Danudirdjo, D.	Ananda," A.R.""	Classification of palm oil fresh fruit bunch using multiband optical sensors	International Journal of Electrical and Computer Engineering	10.11591/ijece.v9i4.pp2386-2393	3	IR spectroscopy	0	0	1	quality prediction	engineering	computer science""	food production	non-exhaustive resource extraction	ripeness	oil content""	1",,,,,,,,,
U94RRBXM;journalArticle;2019;"Sieka??ski, P.	Magda, K.	Malowany, K.	Rutkiewicz, J.	Styk, A.	Krzes??owski, J.	Kowaluk, T.	Zag??rski," A.""	On-line laser triangulation scanner for wood logs surface geometry measurement	Sensors (Switzerland)	10.3390/s19051074	6	laser displacement	0	1	1	quality monitoring	biochemistry"," genetics and molecular biology	chemistry	computer science	engineering	physics and astronomy""	miscellaneous	production and processing	log geometry	0",,,,,
CJUQN4MU;journalArticle;2022;"Singh Thakur, P.	Tiwari, B.	Kumar, A.	Gedam, B.	Bhatia, V.	Krejcar, O.	Dobrovolny, M.	Nebhen, J.	Prakash," S.""	Deep transfer learning based photonics sensor for assessment of seed-quality	Computers and Electronics in Agriculture	10.1016/j.compag.2022.106891	3	laser speckle photometry	0	0	1	quality prediction	agricultural and biological sciences	computer science""	food production	non-exhaustive resource extraction	percentage imbibition	radicle length	germination""	0",,,,,
W5HIT49Y;journalArticle;2024;"??lot, M.	Samolej, K.	Bartosik, M.	Drabik, P.	Zasada," I.""	Non-contact microwave sensor for FDM 3D printing quality control	Virtual and Physical Prototyping	10.1080/17452759.2024.2360167	3	microwave	0	0	1	quality prediction	computer science	engineering	mathematics""	additive manufacturing	production and processing	defect detection	0",,,,,,,,,
M8MVM4X7;journalArticle;2021;"Snow, Z.	Diehl, B.	Reutzel, E.W.	Nassar," A.""	Toward in-situ flaw detection in laser powder bed fusion additive manufacturing through layerwise imagery and machine learning	Journal of Manufacturing Systems	10.1016/j.jmsy.2021.01.008	3	X-ray radiography and fluorescence	0	0	1	quality prediction	computer science	engineering""	welding	production and processing	defect detection	0",,,,,,,,,,
Z6B2NITP;journalArticle;2022;"Snow, Z.	Reutzel, E.W.	Petrich," J.""	Correlating in-situ sensor data to defect locations and part quality for additively manufactured parts using machine learning	Journal of Materials Processing Technology	10.1016/j.jmatprotec.2021.117476	3	VIS	x-rntensity""	1	1	1	quality prediction	computer science	engineering	materials science""	additive manufacturing	production and processing	defect detection	0",,,,,,,,,,,
VJBFSXSZ;journalArticle;2018;"Somerson, Jacob	Plaxco," Kevin""	Electrochemical Aptamer-Based Sensors for Rapid Point-of-Use Monitoring of the Mycotoxin Ochratoxin A Directly in a Food Stream	Molecules	10.3390/molecules23040912	3	biosensing	0	0	0	quality prediction	biochemistry", genetics and molecular biology	chemistry	pharmacology," toxicology and pharmaceutics""	food production	production and processing	mycotoxin concentration	1",,,,,,,,,,
WCSGJNHK;journalArticle;2022;"Song, C.	Jiao, L.	Wang, X.	Liu, Z.	Shen, W.	Chen, H.	Qian," Y.""	Development and testing of a muti-sensor measurement system for roundness and axis straightness errors of deep-hole parts	Measurement: Journal of the International Measurement Confederation	10.1016/j.measurement.2022.111069	5	laser displacement	miscellaneous optics and optical metrology""	0	1	0	quality monitoring	engineering	physics and astronomy""	unspecified	production and processing	roundness	straightness""	0",,,,,,,
43KRLM3D;journalArticle;2015;"Sorrentino, L.	Bellini, C.	Capriglione, D.	Ferrigno," L.""	Local monitoring of polymerization trend by an interdigital dielectric sensor	International Journal of Advanced Manufacturing Technology	10.1007/s00170-015-6892-x	3	capacitance	0	0	0	quality prediction	computer science	engineering""	plastics manufacturing	production and processing	cure degree	1",,,,,,,,,,
MXM6L3N4;journalArticle;2023;"Souto, H.R.	Rufino, F.C.	Beraldo, R.M.	Fernandes, S.H.	Diniz," J.A.""	EIS capacitor sensor", with TiO2 dielectric, applied in the evaluation of phosphate in wastewater.	Journal of Integrated Circuits and Systems	10.29292/jics.v18i1.670	3	miscellaneous spectroscopy	0	0	0	quality prediction	engineering	recycling	post-consumer production and processing	phosphate ion concentration	1,,,,,,,
USBW2LPR;journalArticle;2023;"Steinbach, J.C.	Golovko, D.S.	Kandelbauer, A.	Rebner," K.""	Real-Time Quantification of Meat Paste Constituents Displaying Nonlinear Blending Behavior Including Salt Using an In-Line NIR MEMS Sensor	ACS Food Science and Technology	10.1021/acsfoodscitech.3c00163	4	IR spectroscopy	0	0	1	quality prediction	agricultural and biological sciences	chemistry""	food production	production and processing	product constituents	0",,,,,,,,,,
MRWLIH4S;journalArticle;2019;"Steinke, N.	D??ring, S.	Wuchrer, R.	Kroh, C.	Gerlach, G.	H??rtling," T.""	Plasmonic sensor for on-site detection of diclofenac molecules	Sensors and Actuators"," B: Chemical	10.1016/j.snb.2019.02.069	3	biosensing	0	0	0	quality prediction	engineering	materials science	physics and astronomy""	recycling	post-consumer production and processing	diclofenac concentration	1",,,,,,,
BRATGJVX;journalArticle;2023;"Stern, F.	Taute, W.	Knochel, R.	Hoft," M.""	Dual Antipodal Vivaldi Antenna-Based Moisture Sensor for Industrial Process Control	IEEE Sensors Journal	10.1109/JSEN.2023.3298374	3	miscellaneous	0	0	0	quality prediction	engineering	physics and astronomy""	miscellaneous	production and processing	moisture content	1",,,,,,,,,,
YSSBQRQE;journalArticle;2023;"Strani Lorenzo; Bonacini Francesco; Ferrando Angelo; Perolo Andrea; Tanzilli Daniela; Vitale Raffaele; Cocchi Marina";Real Time Quality Assessment of General Purpose Polystyrene (GPPS) by means of Multiblock-PLS Applied on On-line Sensors Data;Chemical Engineering Transactions;10.3303/CET23100030;2;IR spectroscopy;1;1;1;quality prediction;chemical engineering;plastic…
8TSECI86;journalArticle;2021;"Strani, L.	Mantovani, E.	Bonacini, F.	Marini, F.	Cocchi," M.""	Fusing NIR and Process Sensors Data for Polymer Production Monitoring	Frontiers in Chemistry	10.3389/fchem.2021.748723	3	IR spectroscopy	1	1	1	quality prediction	chemistry	plastics manufacturing	production and processing	melt flow index	bound acrylonitrile percentage""	0",,,,,,,,,
EB4JL5UE;journalArticle;2022;"Strani, L.	Vitale, R.	Tanzilli, D.	Bonacini, F.	Perolo, A.	Mantovani, E.	Ferrando, A.	Cocchi," M.""	A Multiblock Approach to Fuse Process and Near-Infrared Sensors for On-Line Prediction of Polymer Properties	Sensors	10.3390/s22041436	3	IR spectroscopy	1	1	1	quality prediction	biochemistry"," genetics and molecular biology	chemistry	computer science	engineering	physics and astronomy""	plastics manufacturing	production and processing	physical product characteristics	product composition""	0",,,,,
VID8HEE5;journalArticle;2021;"Su, P.	Yang, X.	Wang, Z.	Wang, J.	Peng," H.""	Detection of Impurities in Nonmetallic Materials Based on Tilted Spoof Surface Plasmon Polaritons	IEEE Transactions on Instrumentation and Measurement	10.1109/TIM.2021.3117084	3	microwave	0	0	0	quality prediction	engineering	physics and astronomy""	plastics manufacturing	production and processing	impurity detection	1",,,,,,,,,
N7V88D7A;journalArticle;2014;"Sung, Po-Chi	Wang, Wei-Chung	Hwang, Chi-Hung	Li," Meng-Hsiu""	Large-area full-field thickness measurement of glass plates by an optical interferometric system	Optics Communications	10.1016/j.optcom.2014.07.086	3	VIS	deflectometry""	0	0	0	quality prediction	chemistry	engineering	materials science	physics and astronomy""	glass manufacturing	production and processing	thickness	0",,,,,,,,,,
LDNZNDLI;journalArticle;2021;"Szymanik, B.	Psuj, G.	Hashemi, M.	Lopato," P.""	Detection and identification of defects in 3D-printed dielectric structures via thermographic inspection and deep neural networks	Materials	10.3390/ma14154168	3	temperature and thermography	0	0	1	quality prediction	materials science	physics and astronomy""	plastics manufacturing	production and processing	defect detection	0",,,,,,,,,,
7PRMRR6L;journalArticle;2021;"Taherkhani, K.	Sheydaeian, E.	Eischer, C.	Otto, M.	Toyserkani," E.""	Development of a defect-detection platform using photodiode signals collected from the melt pool of laser powder-bed fusion	Additive Manufacturing	10.1016/j.addma.2021.102152	3	light intensity	0	1	1	quality prediction	engineering	materials science""	additive manufacturing	production and processing	defect detection	0",,,,,,,,,
SUW68H5E;journalArticle;2018;"Takushima, S.	Kawano, H.	Nakahara, H.	Kurokawa," T.""	On-machine multi-directional laser displacement sensor using scanning exposure method for high-precision measurement of metal-works	Precision Engineering	10.1016/j.precisioneng.2017.09.015	3	laser displacement	0	0	0	quality prediction	engineering	metals manufacturing	production and processing	displacement	1",,,,,,,,,,
ESJEB2CJ;journalArticle;2020;"Tang, X.	Zhong, P.	Zhang, L.	Gu, J.	Liu, Z.	Gao, Y.	Hu, H.	Yang," X.""	A New Method to Assess Fiber Laser Welding Quality of Stainless Steel 304 Based on Machine Vision and Hidden Markov Models	IEEE Access	10.1109/ACCESS.2020.3009321	3	VIS	0	0	1	quality prediction	computer science	engineering	materials science""	welding	production and processing	defect detection	0",,,,,,
4MRYJA9W;journalArticle;2023;"Tanzilli, D.	D?�?Alessandro, A.	Tamelli, S.	Durante, C.	Cocchi, M.	Strani," L.""	A Feasibility Study towards the On-Line Quality Assessment of Pesto Sauce Production by NIR and Chemometrics	Foods	10.3390/foods12081679	3	VIS	IR spectroscopy""	0	0	1	quality prediction	agricultural and biological sciences	health professions	immunology and microbiology	social sciences""	food production	production and processing	consistency	lipid content""	0",,,,,,,,
5PAX9RN9;journalArticle;2024;"Tanzilli, D.	Strani, L.	Bonacini, F.	Ferrando, A.	Cocchi, M.	Durante," C.""	Implementing multiblock techniques in a full-scale plant scenario: On-line prediction of quality parameters in a continuous process for different acrylonitrile butadiene styrene (ABS) products	Analytica Chimica Acta	10.1016/j.aca.2024.342851	5	IR spectroscopy	1	1	1	quality prediction	biochemistry"," genetics and molecular biology	chemistry	environmental science""	plastics manufacturing	production and processing	fluid dynamic behavior characteristic	impact resistance characteristic""	0",,,,,,,
8ZVJ2HG9;journalArticle;2023;"Ten??rio Filho, J.R.	Abbas, Y.	Oudenhoven, J.	Matthys," S.""	Application of Cost Effective and Real-Time Resistivity Sensor to Study Early Age Concrete	Sensors	10.3390/s23177525	3	resistivity	0	0	0	quality prediction	biochemistry"," genetics and molecular biology	chemistry	computer science	engineering	physics and astronomy""	concrete and cement production	production and processing	concrete resistivity	1",,,,,,,,,
ZZCKE9Z5;journalArticle;2018;"Teumer, T.	Capitain, C.	Ross-Jones, J.	Tippk??tter, N.	R??dle, M.	Methner," F.-J.""	In-line haze monitoring using a spectrally resolved back scattering sensor	BrewingScience	10.23763/BrSc18-06teumer	3	miscellaneous optics and optical metrology	0	0	1	quality prediction	agricultural and biological sciences	biochemistry"," genetics and molecular biology	immunology and microbiology""	food production	production and processing	haze presence	mean particle size""	0",,,,,,,
7ESR9A5R;journalArticle;2018;"Tiwari, N.K.	Singh, S.P.	Akhtar," M.J.""	Near field planar microwave probe sensor for nondestructive condition assessment of wood products	Journal of Applied Physics	10.1063/1.5028259	3	microwave	0	0	0	quality prediction	physics and astronomy	miscellaneous	production and processing	defect detection	moisture content""	1",,,,,,,,,,,
JN5U24VZ;journalArticle;2019;"Torres, I.	S??nchez, M.-T.	Entrenas, J.-A.	Garrido-Varo, A.	P??rez-Mar??n," D.""	Monitoring quality and safety assessment of summer squashes along the food supply chain using near infrared sensors	Postharvest Biology and Technology	10.1016/j.postharvbio.2019.04.015	3	IR spectroscopy	0	0	1	quality prediction	agricultural and biological sciences	food production	production and processing	dry matter	soluble solid content	nitrate content""	0",,,,,,,,,
H5ARRYGA;journalArticle;2019;"Trabelsi, S.	Lewis, M.A.	Nelson," S.O.""	Density-independent calibration functions for nondestructive moisture sensing in flowing grain	Journal of Microwave Power and Electromagnetic Energy	10.1080/08327823.2019.1607495	3	microwave	0	0	1	quality prediction	engineering	materials science	physics and astronomy""	food production	production and processing	moisture content	0",,,,,,,,,,,
L6KIPC4W;journalArticle;2022;"Trotta, Oriana	Bonifazi, Giuseppe	Capobianco, Giuseppe	Serranti," Silvia""	DETECTION OF ASBESTOS CONTAINING MATERIAL IN POST-EARTHQUAKE BUILDING WASTE THROUGH HYPERSPECTRAL IMAGING AND MICRO-X-RAY FLUORESCENCE	Detritus	10.31025/2611-4135/2022.17233	3	IR spectroscopy	X-ray radiography and fluorescence""	0	1	1	quality prediction	environmental science	recycling	post-consumer production and processing	asbestos detection	0",,,,,,,,,,
8IMPRQVT;journalArticle;2025;"Trung, L.Q.	Kasai, N.	Le, M.	Sekino," K.""	Predicting actual crack size through crack signal obtained by advanced Flexible Eddy Current Sensor using ResNet integrated with CBAM and Huber loss function	NDT and E International	10.1016/j.ndteint.2024.103249	3	Eddy current sensor	0	0	1	quality prediction	engineering	materials science	physics and astronomy""	metals manufacturing	production and processing	defect detection	1",,,,,,,,,,
RSM9NKDK;journalArticle;2024;"Trung, L.Q.	Kasai, N.	Le, M.	Sekino, K.	Funada," Y.""	Crack detection using a cutting-edge flexible eddy current sensor with voltage and phase measurement techniques	Mechanical Systems and Signal Processing	10.1016/j.ymssp.2024.111613	3	Eddy current sensor	0	0	0	quality prediction	computer science	engineering""	metals manufacturing	production and processing	defect detection	1",,,,,,,,,
5M98QBKT;journalArticle;2022;"Tsou, H.-H.	Huang, C.-C.	Zhao, T.-W.	Wang," Z.-H.""	Design and validation of sensor installation for online injection molding sidewall deformation monitoring	Measurement: Journal of the International Measurement Confederation	10.1016/j.measurement.2022.112200	3	force"," strain and tactile	temperature and thermography""	1	1	1	quality prediction	engineering	physics and astronomy""	plastics manufacturing	production and processing	warpage (deformation)	0",,,,,,,,,
DLPZJ7PN;journalArticle;2018;"Tubia, I.	Paredes, J.	P??rez-Lorenzo, E.	Arana," S.""	Brettanomyces bruxellensis growth detection using interdigitated microelectrode based sensors by means of impedance analysis	Sensors and Actuators"," A: Physical	10.1016/j.sna.2017.11.009	3	capacitance	0	1	0	quality prediction	engineering	materials science	physics and astronomy""	food production	production and processing	microbiological contamination	1",,,,,,,,,
XKJTJ3JS	journalArticle	2023	Ustabas Kaya," G.	Development of hybrid optical sensor based on deep learning to detect and classify the micro-size defects in printed circuit board	Measurement: Journal of the International Measurement Confederation	10.1016/j.measurement.2022.112247	3	VIS	0	0	1	quality prediction	engineering	physics and astronomy""	electronics manufacturing	production and processing	defect detection	0",,,,,,,,,,,,,
48EM8I89;journalArticle;2021;"Vega-Castellote, M.	P??rez-Mar??n, D.	Torres, I.	S??nchez," M.-T.""	Online NIRS analysis for the routine assessment of the nitrate content in spinach plants in the processing industry using linear and non-linear methods	LWT	10.1016/j.lwt.2021.112192	3	IR spectroscopy	0	0	1	quality prediction	agricultural and biological sciences	food production	production and processing	nitrate content	0",,,,,,,,,,
AG2ZRMSG;journalArticle;2020;"Wagner, F.	Peeters, J.R.	Ramon, H.	De Keyzer, J.	Duflou, J.R.	Dewulf," W.""	Quality assessment of mixed plastic flakes from Waste Electrical and Electronic Equipment (WEEE) by spectroscopic techniques	Resources"," Conservation and Recycling	10.1016/j.resconrec.2020.104801	3	IR spectroscopy	0	0	1	quality prediction	economics"," econometrics and finance	environmental science""	recycling	post-consumer production and processing	contamination detection	0",,,,,,
QCDE8UFF;journalArticle;2022;"Wahyudi, D.	Noor, E.	Setyaningsih, D.	Djatna, T.	Irmansyah," I.""	Prediction of the rhodinol content in Java citronella oil using NIR spectroscopy in the initial stage of developing a spectral smart sensor system ?�? Case report	Research in Agricultural Engineering	10.17221/87/2021-RAE	3	IR spectroscopy	0	0	1	quality prediction	agricultural and biological sciences	miscellaneous	production and processing	rhodinol content	0",,,,,,,,,
SXSKRQR5;journalArticle;2015;"Wang, H.	Li, W.	Feng," Z.""	Noncontact Thickness Measurement of Metal Films Using Eddy-Current Sensors Immune to Distance Variation	IEEE Transactions on Instrumentation and Measurement	10.1109/TIM.2015.2406053	3	Eddy current sensor	0	0	0	quality prediction	engineering	physics and astronomy""	metals manufacturing	production and processing	film thickness	1",,,,,,,,,,,
FDLSSHWR;journalArticle;2019;"Wang, J.	Fu, P.	Gao," R.X.""	Machine vision intelligence for product defect inspection based on deep learning and Hough transform	Journal of Manufacturing Systems	10.1016/j.jmsy.2019.03.002	3	VIS	0	0	1	quality prediction	computer science	engineering""	plastics manufacturing	production and processing	defect detection	0",,,,,,,,,,,
B3BGGAJJ;journalArticle;2023;"Wang, J.	Zhang, Z.	Bai, Z.	Zhang, S.	Qin, R.	Huang, J.	Wen," G.""	On-line defect recognition of MIG lap welding for stainless steel sheet based on weld image and CMT voltage: Feature fusion and attention weights visualization	Journal of Manufacturing Processes	10.1016/j.jmapro.2023.10.081	3	VIS	1	1	1	quality prediction	business"," management and accounting	decision sciences	engineering""	welding	production and processing	defect detection	0",,,,,,
FPPQFQ8K;journalArticle;2023;"Wang, S.	Cui, Y.	Song, Y.	Ding, C.	Ding, W.	Yin," J.""	A novel surface temperature sensor and random forest-based welding quality prediction model	Journal of Intelligent Manufacturing	10.1007/s10845-023-02203-3	4	temperature and thermography	0	1	1	quality prediction	computer science	engineering""	welding	production and processing	defect detection	0",,,,,,,,
7TBMPK9M;journalArticle;2015;"Wang, W.	Wang," Z.""	Research on detecting thickness of high temperature float glass by laser trigonometry measurement of CCD sensor	Journal of Fiber Bioengineering and Informatics	10.3993/jfbi03201517	3	laser displacement	0	0	1	quality prediction	computer science	materials science""	glass manufacturing	production and processing	thickness	0",,,,,,,,,,,,
UUVSC9W5;journalArticle;2015;"Wang, W.	Wang," Z.-B.""	A technological research of high temperature float glass thickness un-touch detection based on CCD sensor	Journal of Computational Methods in Sciences and Engineering	10.3233/JCM-150538	3	laser displacement	0	1	1	quality prediction	computer science	engineering	mathematics""	glass manufacturing	production and processing	thickness	0",,,,,,,,,,,,
R9H4Q3UU;journalArticle;2024;"Wang, W.	Zhao, H.	Yang, B.	Liu, F.	Wei, L.	Niu, Z.	Lu, G.	Wang, Q.	Song, X.	Tan," C.""	A novel multi-information fusion CNN for defect detection in laser soldering of SAC305	Microelectronics Reliability	10.1016/j.microrel.2024.115519	3	VIS	1	1	1	quality prediction	engineering	materials science	physics and astronomy""	welding	production and processing	defect detection	0",,,,
JDGVJB7K;journalArticle;2024;"Wang, X.	Lu, Y.	Jiang, J.	Lv, C.	Fu, H.	Xie," M.""	A Flexible Piezoelectric PVDF/MXene Pressure Sensor for Roughness Discrimination	IEEE Sensors Journal	10.1109/JSEN.2024.3352284	3	piezoelectric	0	0	1	quality prediction	engineering	physics and astronomy""	unspecified	production and processing	surface roughness	1",,,,,,,,
Y4YMAA99;journalArticle;2023;"Wang, Y.	Fei, C.	Wang, D.	Wei, Y.	Qing, Z.	Zhao, S.	Wu, H.	Zhang," W.""	Quantitative analysis and early detection of postharvest soft rot in kiwifruit using E-nose and chemometrics	Journal of Food Measurement and Characterization	10.1007/s11694-023-01960-2	3	gas sensing	0	0	1	quality prediction	agricultural and biological sciences	chemical engineering	engineering""	food storage	non-exhaustive resource extraction	soft rot stage	0",,,,,,
NTILTIP6;journalArticle;2015;"Wang, Z.	Xing, Q.	Fu, L.	Sun," H.""	Realtime vision-based surface defect inspection of steel balls	Transactions of Tianjin University	10.1007/s12209-015-2452-6	5	VIS	0	0	1	quality monitoring	multidisciplinary	metals manufacturing	production and processing	defect detection	0",,,,,,,,,,
QMNGJILD;journalArticle;2022;"Wang, Z.	Zimmer-Chevret, S.	L??onard, F.	Bourlet, C.	Abba," G.""	In Situ Monitoring of Internal Defects by a Laser Sensor for CMT Based Wire-Arc Additive Manufacturing Parts	Defect and Diffusion Forum	10.4028/p-842jz0	3	laser displacement	0	0	0	quality prediction	materials science	physics and astronomy""	additive manufacturing	production and processing	defect detection	0",,,,,,,,,
W6MRYFTT;journalArticle;2021;"Watson, N.J.	Bowler, A.L.	Rady, A.	Fisher, O.J.	Simeone, A.	Escrig, J.	Woolley, E.	Adedeji," A.A.""	Intelligent Sensors for Sustainable Food and Drink Manufacturing	Frontiers in Sustainable Food Systems	10.3389/fsufs.2021.642786	3	terahertz and ultrasonography	VIS	IR spectroscopy""	0	0	1	quality prediction	agricultural and biological sciences	environmental science""	food production	production and processing	size class	dry matter	alcohol by volume percent (ethanol content)""	0",,,,,,
46UXZVYM;journalArticle;2020;"Wu, Y.	Cui, B.	Xiao," Y.""	Crack detection during laser metal deposition by infrared monochrome pyrometer	Materials	10.3390/ma13245643	3	temperature and thermography	0	0	0	quality prediction	materials science	additive manufacturing	production and processing	defect detection	0",,,,,,,,,,,
SNCRRSKC;journalArticle;2022;"Wu, Y.	Meng, Y.	Shao," C.""	End-to-end online quality prediction for ultrasonic metal welding using sensor fusion and deep learning	Journal of Manufacturing Processes	10.1016/j.jmapro.2022.09.011	3	acoustic emission	miscellaneous""	0	1	1	quality prediction	business"," management and accounting	decision sciences	engineering""	welding	production and processing	joint strength	0",,,,,,,,,,
9VNLS9FQ;journalArticle;2023;"Wu, Z.	Li, Q.	Xu," Z.""	Laser Welding Multimodel Quality Forecast Method Based on Dynamic Geometric Features of the Molten Pool	3D Printing and Additive Manufacturing	10.1089/3dp.2021.0252	3	VIS	0	0	1	quality prediction	engineering	materials science""	welding	production and processing	geometric features	0",,,,,,,,,,,
TAH9DK42;journalArticle;2017;"Xi, J.	Shentu, L.	Hu, J.	Li," M.""	Automated surface inspection for steel products using computer vision approach	Applied Optics	10.1364/AO.56.000184	7	VIS	0	0	1	quality monitoring	engineering	physics and astronomy""	metals manufacturing	production and processing	defect detection	0",,,,,,,,,,
UM9LXGMP;journalArticle;2022;"Xia, J.	Wang, X.	Zhang, J.	Kong, C.	Huang, W.	Zhang," X.""	Flexible Dual-Mechanism Pressure Sensor Based on Ag Nanowire Electrodes for Nondestructive Grading and Quality Monitoring of Fruits	ACS Applied Nano Materials	10.1021/acsanm.2c01968	4	force"," strain and tactile	0	0	1	quality monitoring	materials science	food production	non-exhaustive resource extraction	ripeness	firmness""	1",,,,,,,
GHF5Y2FR;journalArticle;2018;"Xie, Z.	Tang, Y.	Zhou, Y.	Deng," Q.""	Surface and thickness measurement of transparent thin-film layers utilizing modulation-based structured-illumination microscopy	Optics Express	10.1364/OE.26.002944	3	microscopy	0	0	0	quality prediction	physics and astronomy	electronics manufacturing	production and processing	thickness	0",,,,,,,,,,
Q3JNQYJF;journalArticle;2025;"Xu, G.	Tobin, J.T.	Amani, H.	Subhir, S.	O'Donnell, C.P.	O'Shea," N.""	Potential of acoustic sensors for real-time monitoring of physicochemical properties of milk protein concentrate during ultrafiltration	Journal of Food Engineering	10.1016/j.jfoodeng.2024.112314	3	acoustic emission	0	0	1	quality prediction	agricultural and biological sciences	food production	production and processing	viscosity	0",,,,,,,,
GQA8YFQV;journalArticle;2024;"Xu, J.	Teng, J.	Cao, Z.	Guo, X.	Ding, R.	Ren, C.	Yuan, Y.	Wang, X.	Yin, P.	Ye," X.""	Robust Flexible Electret Tactile Sensor for Identification on Mushy Material in Harsh Environment	Advanced Materials Technologies	10.1002/admt.202400215	4	force"," strain and tactile	0	0	1	quality prediction	engineering	materials science""	food production	production and processing	dynamic tactile sensation	1",,,
TKJ8GPQT;journalArticle;2015;"Xu, Z.	Liu, B.	Dong, Q.	Lei, Y.	Li, Y.	Ren, J.	McCutcheon, J.	Li," B.""	Flat microliter membrane-based microbial fuel cell as """"on-line sticker sensor"""" for self-supported in situ monitoring of wastewater shocks""	Bioresource Technology	10.1016/j.biortech.2015.08.081	4	biosensing	0	0	0	quality monitoring	chemical engineering	energy	environmental science""	recycling	post-consumer production and processing	toxic shock	1",,,,,,
2KA7NGIT;journalArticle;2020;"Yan, Z.	Shi, B.	Sun, L.	Xiao," J.""	Surface defect detection of aluminum alloy welds with 3D depth image and 2D gray image	International Journal of Advanced Manufacturing Technology	10.1007/s00170-020-05882-x	3	laser displacement	VIS""	0	1	1	quality prediction	computer science	engineering""	welding	production and processing	defect detection	0",,,,,,,,,,
PJ78I79E;journalArticle;2023;"Yang, C.	Yang, C.	Zhang, X.	Zhang," J.""	Multisource Information Fusion for Autoformer: Soft Sensor Modeling of FeO Content in Iron Ore Sintering Process	IEEE Transactions on Industrial Informatics	10.1109/TII.2023.3248059	3	temperature and thermography	1	1	1	quality prediction	computer science	engineering""	metals manufacturing	production and processing	iron oxide content	0",,,,,,,,,,
RZJLVNU7;journalArticle;2019;"Yang, J.	Zheng, X.	Yao, J.	Xiao, J.	Yan," L.""	3D Surface Defects Recognition Of Lumber And Straw-Based Panels Based On Structure Laser Sensor Scanning Technology	INMATEH - Agricultural Engineering		3	laser displacement	0	0	1	quality prediction	agricultural and biological sciences	engineering""	food production	non-exhaustive resource extraction	defect detection	0",,,,,,,,,
3YLQFGAB;journalArticle;2023;"Yasuda, T.	Sugawa, S.	Kuroda, R.	Yokomichi, Y.	Kobayashi, K.	Hamori, H.	Teramoto," A.""	High-Resolution Defect Detection for Flat Panel Display Using Proximity Capacitance Image Sensor	ITE Transactions on Media Technology and Applications	10.3169/mta.11.158	4	capacitance	0	0	0	quality monitoring	computer science	engineering""	electronics manufacturing	production and processing	defect detection	1",,,,,,,
YHDE9CUL;journalArticle;2024;"Yasuda, Toshiro	Sugawa, Shigetoshi	Yokomichi, Yayoi	Kobayashi, Kazuhisa	Hamori, Hiroshi	Teramoto," Akinobu""	High?�?speed and contactless inspection of defective micro?�?LEDs through the photovoltaic effect	Journal of the Society for Information Display	10.1002/jsid.2013	3	capacitance	0	0	0	quality prediction	engineering	materials science	physics and astronomy""	electronics manufacturing	production and processing	defect detection	1",,,,,,,,
EAIZIKCQ;journalArticle;2023;"Yin, L.	Jayan, H.	Cai, J.	El-Seedi, H.R.	Guo, Z.	Zou," X.""	Spoilage Monitoring and Early Warning for Apples in Storage Using Gas Sensors and Chemometrics	Foods	10.3390/foods12152968	4	gas sensing	1	1	1	quality monitoring	agricultural and biological sciences	health professions	immunology and microbiology	social sciences""	food storage	non-exhaustive resource extraction	spoilage detection	0",,,,,,,,
2X5V8EAY;journalArticle;2019;"Yoon, H.	Kim, Y.J.	Chin, W.J.	Kang, J.W.	Koh," H.-M.""	Experimental validation of slip-forming using ultrasonic sensors	Sensors (Switzerland)	10.3390/s19225053	7	terahertz and ultrasonography	0	1	0	quality control	biochemistry"," genetics and molecular biology	chemistry	engineering	physics and astronomy""	concrete and cement production	production and processing	compressive strength	0",,,,,,,,
FQ8AHI2A;journalArticle;2017;"Yoon, Hyejin	Kim, Young	Kim, Hee	Kang, Jun	Koh," Hyun-Moo""	Evaluation of Early-Age Concrete Compressive Strength with Ultrasonic Sensors	Sensors	10.3390/s17081817	3	terahertz and ultrasonography	0	1	0	quality prediction	biochemistry"," genetics and molecular biology	chemistry	computer science	engineering	physics and astronomy""	concrete and cement production	production and processing	compressive strength	0",,,,,,,,
P9WL2UMY;journalArticle;2023;"Zhang, B.	Hungund, A.P.	Alla, D.R.	Neelakandan, D.P.	Roman, M.	O'Malley, R.J.	Bartlett, L.	Gerald, R.E.	Huang," J.""	Advancing Aluminum Casting Optimization With Real-Time Temperature and Gap Measurements Using Optical Fiber Sensors at the Metal-Mold Interface	IEEE Transactions on Instrumentation and Measurement	10.1109/TIM.2023.3329217	3	miscellaneous optics and optical metrology	0	1	0	quality prediction	engineering	physics and astronomy""	metals manufacturing	production and processing	cavity length	mold gap""	0",,,,,
CEVZCFTB;journalArticle;2019;"Zhang, B.	Liu, S.	Shin," Y.C.""	In-Process monitoring of porosity during laser additive manufacturing process	Additive Manufacturing	10.1016/j.addma.2019.05.030	3	VIS	0	0	1	quality prediction	engineering	materials science""	additive manufacturing	production and processing	porosity	0",,,,,,,,,,,
MXYXJ4EG;journalArticle;2021;"Zhang, D.	Gao," X.""	Soft sensor of flotation froth grade classification based on hybrid deep neural network	International Journal of Production Research	10.1080/00207543.2021.1894366	7	VIS	0	0	1	quality monitoring	business"," management and accounting	decision sciences	engineering""	mining	exhaustive resource extraction	iron ore tailings grade	0",,,,,,,,,,,
JUJQWZ9E;journalArticle;2022;"Zhang, D.	Gao, X.	Qi," W.""	Soft sensor of iron tailings grade based on froth image features for reverse flotation	Transactions of the Institute of Measurement and Control	10.1177/01423312221096450	7	VIS	0	0	1	quality monitoring	physics and astronomy	mining	exhaustive resource extraction	reverse flotation tailings grade	0",,,,,,,,,,,
ELL34JXF;journalArticle;2023;"Zhang, D.	Gao, X.	Wang," H.""	Prediction model of iron reverse flotation tailings grade based on multi-feature fusion	Measurement: Journal of the International Measurement Confederation	10.1016/j.measurement.2022.112062	3	VIS	0	0	1	quality prediction	engineering	physics and astronomy""	mining	exhaustive resource extraction	iron ore tailings grade	0",,,,,,,,,,,
ERVYB6VM;journalArticle;2024;"Zhang, H.	Liu, Z.	Ma, X.	Zhang, H.	Qian," J.""	Monitoring of early curing stage of cemented soil using polymer optical fiber sensors and microscopic observation	Construction and Building Materials	10.1016/j.conbuildmat.2024.136888	4	temperature and thermography	miscellaneous""	0	1	0	quality monitoring	engineering	materials science""	concrete and cement production	production and processing	hydration reaction stage	early strength""	0",,,,,,,,,
DE8KMTQA;journalArticle;2019;"Zhang, H.	Ma, L.	Xie," F.""	A method of steel ball surface quality inspection based on flexible arrayed eddy current sensor	Measurement: Journal of the International Measurement Confederation	10.1016/j.measurement.2019.05.056	4	Eddy current sensor	0	0	0	quality monitoring	engineering	physics and astronomy""	metals manufacturing	production and processing	defect detection	0",,,,,,,,,,,
JFFZ8S78;journalArticle;2017;"Zhang, H.	Xie, F.	Cao, M.	Zhong," M.""	A steel ball surface quality inspection method based on a circumferential eddy current array sensor	Sensors (Switzerland)	10.3390/s17071536	4	Eddy current sensor	0	0	0	quality monitoring	biochemistry"," genetics and molecular biology	chemistry	engineering	physics and astronomy""	metals manufacturing	production and processing	surface roughness	1",,,,,,,,,
HZB8PC74;journalArticle;2017;"Zhang, H.	Zhong, M.	Xie, F.	Cao," M.""	Application of a saddle-type eddy current sensor in steel ball surface-defect inspection	Sensors (Switzerland)	10.3390/s17122814	3	Eddy current sensor	0	0	0	quality prediction	biochemistry"," genetics and molecular biology	chemistry	engineering	physics and astronomy""	metals manufacturing	production and processing	defect detection	1",,,,,,,,,
VY652PC9;journalArticle;2014;"Zhang, J.	Ying, Y.	Pielecha-Safira, B.	Bilgili, E.	Ramachandran, R.	Roma??ach, R.	Dav??, R.N.	Iqbal," Z.""	Raman spectroscopy for in-line and off-line quantification of poorly soluble drugs in strip films	International Journal of Pharmaceutics	10.1016/j.ijpharm.2014.08.051	5	Raman spectroscopy	0	0	1	quality monitoring	pharmacology", toxicology and pharmaceutics	pharmaceutics and biomanufacturing	production and processing	concentration poorly water-soluble APIs	0,,,,,
5ZBWZJ5B;journalArticle;2024;"Zhang, K.	Wang, W.	Cui, Y.	Lv, Z.	Fan," Y.""	GFNet: A pioneering approach for precisely estimating ash content in coal through the fusion of graph convolution and feedforward network	Engineering Applications of Artificial Intelligence	10.1016/j.engappai.2023.107301	3	VIS	0	0	1	quality prediction	computer science	engineering""	mining	exhaustive resource extraction	ash content	0",,,,,,,,,
LBBLHZGI;journalArticle;2017;"Zhang, M.	Lee, D.-J.	Lillywhite, K.	Tippetts," B.""	Automatic quality and moisture evaluations using Evolution Constructed Features	Computers and Electronics in Agriculture	10.1016/j.compag.2017.02.012	8	VIS	0	0	1	quality monitoring	agricultural and biological sciences	computer science""	food production	production and processing	moisture classification	0",,,,,,,,,,
ZKP9M674;journalArticle;2023;"Zhang, M.	Xu, B.	Zhou, L.	Zheng, H.	Jie," J.""	A data-driven soft sensor based on weighted probabilistic slow feature analysis for nonlinear dynamic chemical processes	Journal of Chemometrics	10.1002/cem.3471	2	potentiometry	1	1	1	quality prediction	chemistry	mathematics""	recycling	post-consumer production and processing	biochemical oxygen demand	0",,,,,,,,,
U8IY356V;journalArticle;2024;"Zhang, S.	Qi, X.	Gao, M.	Dai, C.	Yin, G.	Ma, D.	Feng, W.	Guo, T.	He," L.""	Estimation of wheat protein content and wet gluten content based on fusion of hyperspectral and RGB sensors using machine learning algorithms	Food Chemistry	10.1016/j.foodchem.2024.139103	3	VIS	IR spectroscopy""	0	1	1	quality prediction	agricultural and biological sciences	chemistry""	food storage	non-exhaustive resource extraction	protein content	wet gluten content""	0",,,,,
2P9CILL9;journalArticle;2019;"Zhang, Y.	Gao, X.	You, D.	Zhang," N.""	Data-Driven Detection of Laser Welding Defects Based on Real-Time Spectrometer Signals	IEEE Sensors Journal	10.1109/JSEN.2019.2927268	3	UV spectroscopy	0	0	1	quality prediction	engineering	physics and astronomy""	welding	production and processing	defect detection	0",,,,,,,,,,
S6LKLGVN;journalArticle;2019;"Zhang, Y.	Li, B.	Yang, J.	Liu, X.	Zhou," J.""	Silicon Carbide Surface Quality Prediction Based on Artificial Intelligence Methods on Multi-sensor Fusion Detection Test Platform	Machining Science and Technology	10.1080/10910344.2018.1486414	3	Eddy current sensor	1	1	1	quality prediction	engineering	materials science""	metals manufacturing	production and processing	surface roughness	0",,,,,,,,,
LS79IRIB;journalArticle;2021;"Zhang, Y.	Sun, Y.	Wen," Y.""	An imaging algorithm of planar array capacitance sensor for defect detection	Measurement: Journal of the International Measurement Confederation	10.1016/j.measurement.2020.108466	3	capacitance	0	0	1	quality prediction	physics and astronomy	engineering""	ceramics manufacturing	production and processing	defect detection	1",,,,,,,,,,,
PXUVEFBS;journalArticle;2016;"Zhang, Y.	Yang, Y.	Li, C.	Wu, F.	Chai, H.	Yan, K.	Zhou, L.	Li, Y.	Liu, D.	Bai, J.	Shen," Y.""	Defects evaluation system for spherical optical surfaces based on microscopic scattering dark-field imaging method	Applied Optics	10.1364/AO.55.006162	3	miscellaneous optics and optical metrology	0	0	0	quality prediction	engineering	physics and astronomy""	glass manufacturing	production and processing	defect detection	0",,,
DYXN4IYK;journalArticle;2019;"Zhang, Y.	You, D.	Gao, X.	Zhang, N.	Gao," P.P.""	Welding defects detection based on deep learning with multiple optical sensors during disk laser welding of thick plates	Journal of Manufacturing Systems	10.1016/j.jmsy.2019.02.004	4	IR spectroscopy	light intensity	VIS""	1	1	1	quality prediction	computer science	engineering""	welding	production and processing	defect detection	0",,,,,,,,,
DSPWYPHG;journalArticle;2019;"Zhang, Y.	Zhang, N.	You, D.	Gao, X.	Katayama," S.""	High-power disk laser welding statuses monitoring based on analyses of multiple-sensor signals	Journal of Manufacturing Processes	10.1016/j.jmapro.2019.03.028	3	IR spectroscopy	light intensity	VIS""	0	1	1	quality prediction	business"," management and accounting	decision sciences	engineering""	welding	production and processing	defect detection	0",,,,,,,,
VUFSH2BA;journalArticle;2015;"Zhang, Z.	Chen, H.	Xu, Y.	Zhong, J.	Lv, N.	Chen," S.""	Multisensor-based real-time quality monitoring by means of feature extraction"," selection and modeling for Al alloy in arc welding	Mechanical Systems and Signal Processing	10.1016/j.ymssp.2014.12.021	3	VIS	1	1	1	quality prediction	computer science	engineering""	welding	production and processing	defect detection	0",,,,,,,
H7XCV2FA;journalArticle;2014;"Zhang, Z.	Yang, J.	Wang, Y.	Dou, D.	Xia," W.""	Ash content prediction of coarse coal by image analysis and GA-SVM	Powder Technology	10.1016/j.powtec.2014.08.044	3	VIS	0	0	1	quality prediction	chemical engineering	mining	exhaustive resource extraction	ash content	0",,,,,,,,,
A7BNZRW8;journalArticle;2019;"Zhang, Z.	Yang, Z.	Ren, W.	Wen," G.""	Random forest-based real-time defect detection of Al alloy in robotic arc welding using optical spectrum	Journal of Manufacturing Processes	10.1016/j.jmapro.2019.04.023	3	VIS	1	1	1	quality prediction	business"," management and accounting	decision sciences	engineering""	welding	production and processing	defect detection	0",,,,,,,,,
TDRZUUAL;journalArticle;2023;"Zhong, Q.	Geng, C.	Xie, H.	Li," J.""	A novel two-dimensional reflective coherent gradient sensor and its applications in residual deformation measurement of laser repaired metal components	Optics and Lasers in Engineering	10.1016/j.optlaseng.2023.107683	3	deflectometry	0	0	0	quality prediction	engineering	materials science	physics and astronomy""	additive manufacturing	production and processing	residual formation	0",,,,,,,,,,
XJ9SXCQY;journalArticle;2024;"Zhou, J.	Li, H.	Lu, L.	Cheng," Y.""	Machine Vision-Based Surface Defect Detection Study for Ceramic 3D Printing	Machines	10.3390/machines12030166	4	VIS	0	0	1	quality monitoring	computer science	engineering	mathematics""	additive manufacturing	production and processing	defect detection	0",,,,,,,,,,
HTCH9UPT;journalArticle;2022;"Zhu, C.	Yuan, H.	Ma," G.""	An active visual monitoring method for GMAW weld surface defects based on random forest model	Materials Research Express	10.1088/2053-1591/ac5a38	3	laser displacement	0	0	1	quality prediction	materials science	welding	production and processing	defect detection	0",,,,,,,,,,,
G32JJJGC;journalArticle;2024;"Zhu, J.	Han, F.	Wang, L.	Zhao," S.""	Fractional Orbital Angular Momentum Sensor for Dynamic Micro-Displacement	Journal of Lightwave Technology	10.1109/JLT.2023.3322706	4	miscellaneous optics and optical metrology	0	0	0	quality prediction	physics and astronomy	electronics manufacturing	production and processing	displacement	1",,,,,,,,,,
CE2D8UHJ;journalArticle;2022;"Zhu, Q.	Li, H.	Yu, K.	Zhang, H.	Zhang," Q.""	In-process ultrasonic inspection of first layer detachment during additive manufacturing	International Journal of Advanced Manufacturing Technology	10.1007/s00170-022-09910-w	3	terahertz and ultrasonography	0	0	0	quality prediction	computer science	engineering""	additive manufacturing	production and processing	first layer detachment	0",,,,,,,,,
